# Supplementary material for: Atomization Energy Calculations in 13‐Atom Alkali Metal Clusters: Is There an Appropriate Exchange‐Correlation Functional?
Source: J Comput Chem. 2025 Jul 21;46(20):e70187. doi: 10.1002/jcc.70187 (PMC12277945; doi:10.1002/jcc.70187)
Supplement: Supplementary file 1 — Data S1. Supporting Information. [file JCC-46-0-s001.zip]

Archive with 3 entries (3 files):
- SI_data_X13_DFT_rev.xlsx
- SI_data_X13_DFT_rev-combinado.pdf
- SI_dend_Km_rev.docx
