# Supplementary material for: Atomization Energy Calculations in 13‐Atom Alkali Metal Clusters: Is There an Appropriate Exchange‐Correlation Functional?
Source: J Comput Chem. 2025 Jul 21;46(20):e70187. doi: 10.1002/jcc.70187 (PMC12277945; doi:10.1002/jcc.70187)
Supplement: Supplementary file 1 — Data S1. Supporting Information. [file JCC-46-0-s001.zip › SI_data_X13_DFT_rev.xlsx]

## Sheet: Table S1
Table S1. Atomization energies (DE, in eV) and the respective percentage contributions from exchange and electronic correlation effects, as determined by Diffusion Monte Carlo.
							* Diffusion Monte Carlo (DMC) data from reference Chem. Phys. 2023, 565, 111767.
	Unrestricted Hartree-Fock method
	Basis Set		DMC*	%Corr.	%Corr.			Basis Set	DMC*	%Exch.
Systems	DE(def2-SVP)	DE(def2-TZVP)	DE(REFERENCE)	def2-SVP	def2-TZVP		Systems	DE_Exch(def2-TZVP)	DE(REFERENCE)	def2-TZVP		Exch(def2-TZVP) (in Hartree)
Li13	6.18907	5.79978	12.937	52.1599	55.169		Li13	5.80179	12.937	44.8465		-1.73291
Na13	3.13428	2.5111	8.954	64.9957	71.9556		Na13	2.4192	8.954	27.0181		-1.46521
K13	1.81094	1.46022	7.048	74.3056	79.2817		K13	1.55232	7.048	22.0249		-1.17813
Rb13	0.915497	0.951561	6.662	86.2579	85.7166		Rb13	2.16496	6.662	32.4972		-1.13477
Cs13	0.702576	0.751856	6.056	88.3987	87.5849		Cs13	2.22007	6.056	36.6589		-1.04285
NaLi12(c)	5.15921	4.68662	11.978	56.9276	60.8731		NaLi12(c)	3.89311	11.978	32.5022		-1.65173
NaLi12(f)	6.08323	5.64913	12.669	51.9834	55.4098		NaLi12(f)	6.528	12.669	51.5273		-1.74857
KLi12(c)	3.8768	3.46839	10.99	64.7243	68.4405		KLi12(c)	2.77886	10.99	25.2853		-1.59115
KLi12(f)	5.94924	5.4393	12.493	52.3794	56.4612		KLi12(f)	5.81299	12.493	46.53		-1.70266
RbLi12(c)	3.65906	2.96298	10.389	64.7795	71.4796		RbLi12(c)	1.54214	10.389	14.8439		-1.54063
RbLi12(f)	5.87704	5.49629	12.398	52.5969	55.6679		RbLi12(f)	6.4571	12.398	52.0818		-1.72126
CsLi12(f)	5.86295	5.49839	12.496	53.0814	55.9988		CsLi12(f)	6.48751	12.496	51.9167		-1.71515
LiNa12(c)	3.72564	3.01695	9.313	59.9953	67.6049		LiNa12(c)	3.34943	9.313	35.9651		-1.51042
LiNa12(f)	3.35271	2.7054	9.208	63.5892	70.6191		LiNa12(f)	3.21004	9.208	34.8615		-1.5053
KNa12(c)	2.3581	1.85794	8.433	72.0373	77.9682		KNa12(c)	0.982391	8.433	11.6494		-1.39277
KNa12(f)	3.08482	2.48018	8.709	64.5789	71.5216		KNa12(f)	2.8875	8.709	33.1554		-1.46278
RbNa12(c)	2.31335	1.57299	8.207	71.8125	80.8336		RbNa12(c)	0.653014	8.207	7.95679		-1.3756
RbNa12(f)	2.93825	2.45015	8.775	66.5156	72.0781		RbNa12(f)	2.82933	8.775	32.2431		-1.45558
CsNa12(f)	2.93311	2.45116	8.739	66.4365	71.9515		CsNa12(f)	2.86179	8.739	32.7473		-1.44955
LiK12(f)	2.11317	1.79526	7.379	71.3624	75.6707		LiK12(f)	3.46372	7.379	46.9403		-1.27904
NaK12(f)	2.01941	1.68419	7.227	72.0574	76.6959		NaK12(f)	3.09963	7.227	42.8895		-1.25463
RbK12(c)	1.75593	1.29415	6.969	74.8037	81.43		RbK12(c)	1.22475	6.969	17.5742		-1.16102
RbK12(f)	1.82013	1.54297	7.004	74.013	77.9701		RbK12(f)	5.09575	7.004	72.7549		-1.30329
CsK12(c)	1.53689	1.04218	6.761	77.2682	84.5854		CsK12(c)	0.913685	6.761	13.514		-1.14237
CsK12(f)	1.7851	1.44202	6.896	74.114	79.089		CsK12(f)	2.02625	6.896	29.3829		-1.18325
LiRb12(f)	1.07722	1.46143	6.958	84.5183	78.9964		LiRb12(f)	4.12985	6.958	59.354		-1.24272
NaRb12(f)	1.25512	1.00794	6.839	81.6477	85.2619		NaRb12(f)	2.66829	6.839	39.0159		-1.17797
KRb12(c)	1.15534	1.16244	6.699	82.7536	82.6475		KRb12(c)	2.56098	6.699	38.2293		-1.1544
KRb12(f)	1.19506	0.982401	6.703	82.1713	85.3439		KRb12(f)	2.17168	6.703	32.3987		-1.14009
CsRb12(c)	0.693909	0.728861	6.673	89.6012	89.0775		CsRb12(c)	1.49312	6.673	22.3756		-1.10286
CsRb12(f)	0.915706	0.953787	6.642	86.2134	85.6401		CsRb12(f)	2.32311	6.642	34.976		-1.13336
LiCs12(f)	1.34708	1.41996	6.324	78.699	77.5465		LiCs12(f)	4.51291	6.324	71.3617		-1.17007
NaCs12(f)	1.19781	1.33071	6.225	80.7581	78.6231		NaCs12(f)	4.35518	6.225	69.9627		-1.15324
KCs12(c)	0.512917	0.501113	6.007	91.4614	91.6578		KCs12(c)	1.14706	6.007	19.0955		-1.01571
KCs12(f)	1.02507	0.766947	5.983	82.8669	87.1812		KCs12(f)	2.1226	5.983	35.4771		-1.05156
RbCs12(c)	0.320319	0.416248	6.042	94.6985	93.1108		RbCs12(c)	1.04201	6.042	17.2461		-1.00678
RbCs12(f)	0.697762	1.05144	6.111	88.5819	82.7943		RbCs12(f)	4.02401	6.111	65.8486		-1.11637
							Exch(def2-TZVP) (in Hartree)
				def2-SVP	def2-TZVP		Li	-0.116899			def2-TZVP
			Mean	72.8418	75.9443		Na	-0.105869		Mean	36.6137
			Minimun	51.9834	55.169		K	-0.086237		Minimun	7.95679
			Maximun	94.6985	93.1108		Rb	-0.08117		Maximun	72.7549
							Cs	-0.073943

## Sheet: Table S2
Table S2. Mean Absolute Deviation (MAD) and Mean Signed Deviation (MSD) of dissociation energies (eV), calculated with the def2svp basis set and without empirical dispersion correction, using various density functionals, compared to DMC reference data.
	Hartree-Fock method	Density Functional
		LSDA	GGA							META-GGA		HYBRID GGA							HYBRID META-GGA		RANGE-SEPARATED GGA		RANGE-SEPARATED HYBRID GGA							DOUBLE HYBRID GGA				DMC*		*Diffusion Monte Carlo (DMC) data from reference Chem. Phys. 2023, 565, 111767.
Systems	UHF	SVWN5	PBE	BP86	BLYP	BPBE	PW91	OLYP	HCTH	TPSS	τ-HCTH	B3LYP	PBE0	B3P86	B3PW91	MPW1PW91	X3LYP	BHANDHLYP	M06-2X	BMK	LC-BLYP	LC-PBEPBE	CAM-B3LYP	LC-ωPBE	ωB97X	LC-QTP	CAM-QTP00	CAM-QTP01	CAM-QTP02	B2PLYP	MPW2PLYP	PBEQIDH	PBE0DH	REFERENCE
Li13	6.18907	14.5525	13.4081	13.2599	11.4364	13.1216	13.422	12.0675	12.1419	14.1827	11.5634	11.6042	13.0279	13.3274	12.9027	12.909	11.5366	10.8259	12.3165	10.8677	9.78382	11.4582	10.9728	12.1341	11.3484	9.76882	10.1357	10.1219	9.86117	11.522	11.4856	12.4342	12.8243	12.937
Na13	3.13428	10.5663	9.43062	9.25664	7.61165	9.13413	9.45442	8.00945	7.86576	10.2906	7.55168	7.83258	9.16173	9.35585	9.0171	9.04702	7.78699	7.22087	8.18237	7.93596	6.39563	7.9551	7.3497	8.46923	7.76391	6.39433	6.70337	6.66298	6.46115	8.07424	8.03993	8.98678	9.14721	8.954
K13	1.81094	8.02606	7.00793	6.8175	5.28811	6.75735	7.01746	5.55342	5.38779	7.96192	5.19159	5.55455	6.83621	6.95098	6.696	6.72892	5.5098	5.07284	6.22042	6.82143	4.45101	5.94701	4.81396	6.36911	5.3239	4.45063	4.69709	4.63093	4.46831	5.89157	5.84917	6.78776	6.89813	7.048
Rb13	0.915497	6.84778	5.55301	5.50889	4.06935	5.27917	5.59063	4.19779	3.59124	6.51434	3.28759	4.39516	5.47032	5.68128	5.35203	5.37475	4.3676	4.01649	3.85736	5.02423	3.54935	4.84648	4.18144	5.21829	4.2211	3.54943	3.73684	3.7473	3.5574	4.84693	4.8201	5.63636	5.64389	6.662
Cs13	0.702576	6.19932	4.96181	4.91352	3.56433	4.69584	5.00034	3.641	2.96544	5.90263	2.71505	3.87881	4.88599	5.08938	4.77538	4.79622	3.85149	3.52174	5.81221	4.26382	3.48419	4.69363	3.68916	4.67414	3.37975	3.48418	3.6845	3.67902	3.48738	4.34483	4.31738	5.07995	5.0748	6.056
NaLi12(c)	5.15921	13.6334	12.4158	12.297	10.566	12.1199	12.4311	11.1317	11.1028	13.1711	10.5797	10.7282	12.0371	12.3445	11.9239	11.9156	10.667	9.97513	11.2932	9.5424	8.77883	11.0889	10.1077	11.1201	10.5057	8.80788	9.15702	9.84824	8.88693	10.7635	10.7185	11.5934	11.8937	11.978
NaLi12(f)	6.08323	14.2365	13.0945	12.9446	11.133	12.808	13.1099	11.7378	11.7829	13.8812	11.2328	11.307	12.7258	13.0169	12.5983	12.6078	11.2413	10.5516	11.9982	11.6101	9.55215	11.2637	10.7095	11.908	11.0571	9.54957	9.91762	9.95919	9.70335	11.1969	11.1614	12.1083	12.5309	12.669
KLi12(c)	3.8768	12.3715	11.0614	11.0058	9.38016	10.7715	11.0769	9.8769	9.74021	11.8354	9.23023	9.54898	10.7013	11.0688	10.622	10.5833	9.48687	8.82105	10.3882	8.79216	8.41359	9.81482	8.96568	9.8397	9.40429	8.41135	8.73756	8.73127	8.47673	9.63272	9.58056	10.3733	10.6097	10.99
KLi12(f)	5.94924	14.0341	12.9014	12.7547	10.9544	12.6166	12.9185	11.5333	11.5675	13.6889	11.0383	11.1258	12.5324	12.8294	12.4065	12.4155	11.0597	10.3703	11.8884	11.4719	9.47521	11.095	10.0642	11.7036	10.3452	9.47188	9.80042	9.79669	9.54054	11.0189	10.984	11.929	12.3391	12.493
RbLi12(c)	3.65906	12.0286	10.6719	10.6251	8.99833	10.3882	10.6736	9.43495	9.27449	11.4851	8.78896	9.17156	10.3296	10.6667	10.2493	10.2052	9.112	8.47256	9.89893	8.42628	8.08608	9.49106	8.60786	9.49993	9.03515	8.08404	8.39431	8.38619	8.14532	9.21013	9.16041	9.95226	10.2196	10.389
RbLi12(f)	5.87704	13.8639	12.703	12.565	10.7713	12.4161	12.7207	11.3341	11.3171	13.4926	10.7943	10.954	12.3494	12.6443	12.2222	12.2328	10.8907	10.2281	11.6209	11.3245	9.39968	10.9974	9.9457	11.5852	10.1901	9.39743	9.71579	9.71597	9.46139	10.8206	10.7926	11.729	12.1624	12.398
CsLi12(f)	5.86295	13.843	12.6893	12.552	10.7648	12.4016	12.7075	11.3233	11.3159	13.4758	10.7917	10.9431	12.3316	12.6322	12.2052	12.215	10.8792	10.2102	11.788	10.7734	9.37952	10.9751	10.3761	11.5493	10.1856	9.37725	9.69908	9.698	9.4428	10.8224	10.7932	11.728	12.1471	12.496
LiNa12(c)	3.72564	10.9976	9.89312	9.69365	7.99747	9.6	9.91658	8.42683	8.32612	10.7801	7.95831	8.21931	9.62771	9.79673	9.47008	9.51385	8.17229	7.59829	8.72485	9.09676	7.29081	8.95067	7.73436	8.95574	8.12618	7.28962	7.57791	7.56098	7.33077	8.3847	8.35861	9.3597	9.57737	9.313
LiNa12(f)	3.35271	10.8187	9.67623	9.51051	7.86	9.38084	9.70009	8.26384	8.11949	10.5285	7.80198	8.07482	9.3968	9.60579	9.25649	9.28239	8.0275	7.45076	8.43389	8.89364	7.15174	8.68949	7.58232	8.69331	7.98499	7.15077	7.4315	7.41535	7.18656	8.28986	8.25477	9.19068	9.37022	9.208
KNa12(c)	2.3581	9.80166	8.59669	8.45166	6.87156	8.30191	8.61735	7.24231	6.98887	9.4778	6.64851	7.12213	8.37059	8.56962	8.23548	8.25481	7.08133	6.56839	7.8468	7.15914	5.38796	7.77977	6.7096	7.77187	7.17223	6.32871	6.5935	6.57993	6.36281	7.43373	7.39701	8.30925	8.40964	8.433
KNa12(f)	3.08482	10.3793	9.25708	9.08015	7.44181	8.96397	9.28028	7.82633	7.68172	10.123	7.3726	7.66323	8.99274	9.18042	8.84762	8.87867	7.61761	7.05814	8.04006	8.44476	6.7599	8.31572	7.18731	8.31459	7.59397	6.75899	7.03975	7.01818	6.79395	7.90717	7.87263	8.81987	8.98167	8.709
RbNa12(c)	2.31335	9.84629	8.60376	8.49246	6.9329	8.32977	8.62311	7.2716	6.89639	9.50255	6.60908	7.17331	8.36824	8.60462	8.26087	8.25866	7.12658	6.60309	7.79274	7.73993	6.34335	7.76031	6.74351	7.75362	7.11641	6.3424	6.61506	6.5999	6.37836	7.45246	7.40987	8.29225	8.39795	8.207
RbNa12(f)	2.93825	10.211	9.06494	8.89076	7.25641	8.76678	9.08876	7.63647	7.4601	9.92945	7.13362	7.48654	8.81303	8.9928	8.66381	8.69791	7.44402	6.89809	7.77592	8.30091	6.61766	8.16415	7.02969	8.16153	7.41384	6.61676	6.89193	6.87243	6.6513	7.74543	7.71346	8.66071	8.81262	8.775
CsNa12(f)	2.93311	10.1759	9.03805	8.86398	7.23458	8.74091	9.06235	7.60888	7.42708	9.90134	7.10212	7.46309	8.78503	8.96843	8.63693	8.67063	7.42004	6.87336	7.94045	8.28563	6.59183	8.13647	7.00576	8.13429	7.37754	6.59092	6.86733	6.84804	6.62604	7.72324	7.69083	8.63507	8.78594	8.739
LiK12(f)	2.11317	8.36475	7.31692	7.15263	5.63159	7.06521	7.33093	5.87303	5.6668	8.25926	5.48305	5.88172	7.12382	7.27824	6.99482	7.01834	5.83495	5.37523	6.53036	7.15587	5.20561	6.21735	5.51641	6.6316	5.52182	5.2053	5.44077	5.42854	5.21913	6.14642	6.10646	7.00728	7.1674	7.379
NaK12(f)	2.01941	8.19887	7.16675	6.98661	5.46138	6.91504	7.17882	5.71749	5.53078	8.11999	5.32744	5.7249	6.99043	7.12134	6.854	6.8844	5.68005	5.24184	6.36842	6.99463	5.10274	6.55175	4.98835	6.53904	5.82683	5.10254	5.33066	5.3207	5.11361	5.99157	5.95562	6.88727	7.04201	7.227
RbK12(c)	1.75593	8.04662	6.98652	6.83511	5.36917	6.7338	7.00683	5.583	5.33494	7.94446	5.17628	5.61339	6.79893	6.95221	6.67662	6.69758	5.57049	5.11778	6.15378	6.74114	4.47032	5.85816	4.84841	6.29262	5.1824	4.91282	5.15507	5.13079	4.92792	5.97031	5.92575	6.79383	6.87471	6.969
RbK12(f)	1.82013	8.01282	6.97879	6.80102	5.28666	6.72803	6.99203	5.53601	5.32903	7.92948	5.1234	5.55056	6.80925	6.93349	6.67277	6.7043	5.50675	5.0703	6.09476	6.69777	4.46675	5.94201	4.82213	6.34918	5.26108	4.89302	5.1333	5.11568	4.91181	5.87587	5.8358	6.76512	6.87331	7.004
CsK12(c)	1.53689	8.03439	6.93692	6.81697	5.3749	6.6918	6.95756	5.57577	5.23029	7.8991	5.08278	5.62495	6.75388	6.95334	6.65272	6.65624	5.57765	5.12437	6.4597	6.87904	4.28862	6.27392	5.26337	6.2633	5.59789	4.92076	5.16963	5.14749	4.93755	5.98275	5.93332	6.79563	6.84413	6.761
CsK12(f)	1.7851	7.92914	6.90022	6.71889	5.20577	6.64911	6.91204	5.45168	5.24851	7.84823	5.04992	5.47025	6.73243	6.85104	6.59411	6.62665	5.42665	4.99378	6.20043	6.773	4.44342	5.94069	5.13208	6.28008	5.56402	4.82222	5.05676	5.03618	4.83492	5.80426	5.76388	6.68843	6.79779	6.896
LiRb12(f)	1.07722	7.24332	5.93793	5.90304	4.45826	5.66437	5.97585	4.58881	3.97579	6.88767	3.68813	4.76675	5.82972	6.06303	5.71887	5.7338	4.73635	4.3588	4.29867	5.84012	4.31285	5.57016	4.52332	5.55131	4.54729	4.31286	4.51312	4.51552	4.31662	5.15035	5.12427	5.88462	5.97666	6.958
NaRb12(f)	1.25512	7.08061	5.78986	5.74049	4.29245	5.51521	5.82641	4.43317	3.84628	6.74638	3.53626	4.61273	5.69691	5.90965	5.57861	5.60038	4.58409	4.22462	4.15661	5.61942	4.20929	5.48083	4.39329	5.46117	4.44747	4.20938	4.40235	4.40742	4.21055	4.99852	4.97657	5.76105	5.85141	6.839
KRb12(c)	1.15534	7.07696	5.81566	5.76553	4.32857	5.54585	5.85224	4.44734	3.90012	6.75761	3.57729	4.64168	5.72333	5.93497	5.60527	5.62802	4.6114	4.24256	4.0879	5.24619	3.75225	5.09018	4.40315	5.44642	4.12036	4.15996	4.37584	4.36449	4.16652	5.04321	5.01788	5.83262	5.87008	6.699
KRb12(f)	1.19506	6.98203	5.708	5.65599	4.21355	5.4374	5.74408	4.34634	3.76558	6.66862	3.47425	4.53306	5.61672	5.8254	5.49923	5.52116	4.50364	4.14483	4.07702	5.62646	3.63849	4.99334	4.3089	5.35585	4.36633	3.6383	4.30331	4.30245	4.10538	4.95068	4.92428	5.73356	5.77864	6.703
CsRb12(c)	0.693909	6.7815	5.45499	5.43455	4.02842	5.18015	5.49284	4.15011	3.51119	6.42655	3.16102	4.35588	5.376	5.61408	5.26971	5.28091	4.32813	3.98228	4.13928	5.01325	3.93345	5.15625	4.15105	5.13559	4.19653	3.93342	4.14153	4.13471	3.93858	4.82591	4.79581	5.5975	5.5678	6.673
CsRb12(f)	0.915706	6.80521	5.51981	5.47445	4.04	5.24769	5.55742	4.16253	3.55471	6.47944	3.25662	4.36415	5.43697	5.64715	5.31905	5.34215	4.33633	3.98649	3.99656	5.41101	3.54892	4.83735	4.15244	5.1977	4.18166	3.54877	3.76239	3.74799	3.55805	4.80295	4.7773	5.57611	5.60977	6.642
LiCs12(f)	1.34708	6.62061	5.37388	5.34383	3.99551	5.11145	5.41478	4.0586	3.38303	6.31789	3.15053	4.28781	5.26998	5.50717	5.16881	5.18284	4.25712	3.91238	6.06089	5.54787	3.94264	5.10444	4.09382	5.08714	4.02266	3.9427	4.1263	4.14013	3.94246	4.53986	4.53625	5.22225	5.39321	6.324
NaCs12(f)	1.19781	6.48388	5.25332	5.20663	3.8509	4.9897	5.29266	3.9278	3.27322	6.20474	3.01572	4.15855	5.16746	5.38207	5.05828	5.07945	4.12968	3.8039	5.94822	5.37412	3.85551	5.03729	3.98931	5.01934	3.95169	3.85562	4.03447	4.0499	3.85393	4.44051	4.43596	5.17031	5.30919	6.225
KCs12(c)	0.512917	6.39774	5.2433	5.158	3.77672	4.98553	5.27883	3.85764	3.35682	6.16012	3.07694	3.95078	5.03513	5.19924	4.92068	4.93727	3.91997	3.53852	5.68672	4.82178	3.4462	4.73464	3.68692	4.71248	3.76721	3.43611	3.64284	3.62975	3.44258	4.40124	4.36439	5.19313	5.19389	6.007
KCs12(f)	1.02507	6.36394	5.13959	5.08496	3.72729	4.8754	5.17634	3.81375	3.16642	6.07903	2.91887	4.03552	5.05325	5.25618	4.94349	4.96266	4.00642	3.66561	5.86585	5.15232	3.61423	4.835	3.83027	4.81598	3.5259	3.61418	3.81826	3.81149	3.61841	4.48946	4.46009	5.22609	5.23159	5.983
RbCs12(c)	0.320319	6.20447	5.00665	4.92984	3.54169	4.74433	5.04369	3.6266	3.03624	5.94047	2.78624	3.741	4.8157	4.98069	4.70596	4.71727	3.70963	3.34611	5.41598	5.0822	3.27608	4.54561	3.50199	4.52057	3.53815	3.26578	3.46745	3.45707	3.2716	4.22361	4.18673	5.02192	5.00065	6.042
RbCs12(f)	0.697762	6.25722	5.01432	4.9698	3.61707	4.74857	5.0531	3.69427	3.01844	5.9582	2.7623	3.9318	4.93733	5.1464	4.82797	4.84768	3.90416	3.57441	5.67836	5.07626	3.52815	4.73426	3.74733	4.71486	3.7254	3.52814	3.72733	3.72369	3.53107	4.29337	4.27926	5.00935	5.11792	6.111
Absolute deviations
	Hartree-Fock method	Density Functional
		LSDA	GGA							META-GGA		HYBRID GGA							HYBRID META-GGA		RANGE-SEPARATED GGA		RANGE-SEPARATED HYBRID GGA							DOUBLE HYBRID GGA
Systems	UHF	SVWN5	PBE	BP86	BLYP	BPBE	PW91	OLYP	HCTH	TPSS	τ-HCTH	B3LYP	PBE0	B3P86	B3PW91	MPW1PW91	X3LYP	BHANDHLYP	M06-2X	BMK	LC-BLYP	LC-PBEPBE	CAM-B3LYP	LC-ωPBE	ωB97X	LC-QTP	CAM-QTP00	CAM-QTP01	CAM-QTP02	B2PLYP	MPW2PLYP	PBEQIDH	PBE0DH
Li13	6.74793	1.61554	0.471117	0.322928	1.50065	0.184617	0.48495	0.869528	0.795147	1.24574	1.37365	1.33276	0.0909412	0.390371	0.0343282	0.0280182	1.40035	2.11112	0.620532	2.0693	3.15318	1.47884	1.96415	0.802915	1.58864	3.16818	2.80127	2.81514	3.07583	1.41504	1.45145	0.502844	0.11266
Na13	5.81972	1.61232	0.476619	0.302638	1.34235	0.18013	0.500419	0.944551	1.08824	1.33664	1.40232	1.12142	0.207727	0.401846	0.0630974	0.093023	1.16701	1.73313	0.771626	1.01804	2.55837	0.998903	1.6043	0.48477	1.19009	2.55967	2.25063	2.29102	2.49285	0.879759	0.914068	0.0327773	0.19321
K13	5.23706	0.978058	0.0400727	0.230505	1.75989	0.290655	0.0305383	1.49458	1.66021	0.913921	1.85641	1.49345	0.211795	0.097015	0.352003	0.319081	1.5382	1.97516	0.827584	0.226567	2.59699	1.10099	2.23404	0.678887	1.7241	2.59737	2.35091	2.41707	2.57969	1.15643	1.19883	0.260237	0.149868
Rb13	5.7465	0.18578	1.10899	1.15311	2.59265	1.38283	1.07137	2.46421	3.07076	0.147665	3.37441	2.26684	1.19168	0.980721	1.30997	1.28725	2.2944	2.64551	2.80464	1.63777	3.11265	1.81552	2.48056	1.44371	2.4409	3.11257	2.92516	2.9147	3.1046	1.81507	1.8419	1.02564	1.01811
Cs13	5.35342	0.143322	1.09419	1.14248	2.49167	1.36016	1.05566	2.415	3.09056	0.153367	3.34095	2.17719	1.17001	0.966623	1.28062	1.25978	2.20451	2.53426	0.243792	1.79218	2.57181	1.36237	2.36684	1.38186	2.67625	2.57182	2.3715	2.37698	2.56862	1.71117	1.73862	0.976048	0.981196
NaLi12(c)	6.81879	1.65538	0.437811	0.319013	1.41205	0.1419	0.453076	0.846335	0.875237	1.1931	1.39834	1.24984	0.0591489	0.366472	0.0540719	0.0624254	1.31101	2.00287	0.684841	2.4356	3.19917	0.889139	1.87031	0.857891	1.47231	3.17012	2.82098	2.12976	3.09107	1.21454	1.25947	0.3846	0.084294
NaLi12(f)	6.58577	1.56745	0.425549	0.275602	1.53603	0.139011	0.44089	0.931229	0.886096	1.21223	1.43617	1.36202	0.056785	0.347902	0.070721	0.0611567	1.42772	2.1174	0.670819	1.05894	3.11685	1.40528	1.95948	0.760979	1.61187	3.11943	2.75138	2.70981	2.96565	1.47212	1.50759	0.560697	0.138098
KLi12(c)	7.1132	1.38146	0.0713521	0.0157729	1.60984	0.218511	0.0869379	1.1131	1.24979	0.845365	1.75977	1.44102	0.288655	0.0788484	0.367983	0.406728	1.50313	2.16895	0.601802	2.19784	2.57641	1.17518	2.02432	1.1503	1.58571	2.57865	2.25244	2.25873	2.51327	1.35728	1.40944	0.616691	0.380328
KLi12(f)	6.54376	1.54105	0.408439	0.261655	1.53857	0.123608	0.425454	0.959734	0.925468	1.19589	1.45469	1.36717	0.0393845	0.336436	0.0864917	0.0774743	1.43331	2.12271	0.604622	1.02108	3.01779	1.398	2.42876	0.789383	2.14775	3.02112	2.69258	2.69631	2.95246	1.4741	1.50902	0.563997	0.153864
RbLi12(c)	6.72994	1.63956	0.282893	0.236086	1.39067	0.000807015	0.284566	0.954052	1.11451	1.09606	1.60004	1.21744	0.0593521	0.277704	0.139673	0.183778	1.277	1.91644	0.490073	1.96272	2.30292	0.89794	1.78114	0.889072	1.35385	2.30496	1.99469	2.00281	2.24368	1.17887	1.22859	0.436736	0.169441
RbLi12(f)	6.52096	1.46589	0.304994	0.166977	1.62675	0.0181271	0.322691	1.0639	1.08089	1.09458	1.60371	1.44396	0.0485864	0.246335	0.175769	0.165225	1.50728	2.16988	0.777055	1.07346	2.99832	1.40059	2.4523	0.812847	2.20788	3.00057	2.68221	2.68203	2.93661	1.57739	1.60537	0.669007	0.235552
CsLi12(f)	6.63305	1.34698	0.193294	0.0560002	1.73119	0.0944412	0.211524	1.17268	1.18008	0.979788	1.70433	1.55286	0.164352	0.136194	0.290775	0.28102	1.6168	2.28576	0.708027	1.72261	3.11648	1.52086	2.11991	0.946667	2.31043	3.11875	2.79692	2.798	3.0532	1.67357	1.70282	0.76797	0.348852
LiNa12(c)	5.58736	1.68459	0.580121	0.38065	1.31553	0.286998	0.603581	0.886169	0.986884	1.46709	1.35469	1.09369	0.314709	0.483735	0.157079	0.200851	1.14071	1.71471	0.588146	0.216237	2.02219	0.362328	1.57864	0.357256	1.18682	2.02338	1.73509	1.75202	1.98223	0.928296	0.95439	0.0467012	0.264373
LiNa12(f)	5.85529	1.61067	0.468232	0.302513	1.348	0.172838	0.49209	0.94416	1.08851	1.32048	1.40602	1.13318	0.188805	0.397794	0.0484937	0.0743922	1.1805	1.75724	0.774111	0.31436	2.05626	0.518511	1.62568	0.514688	1.22301	2.05723	1.7765	1.79265	2.02144	0.918144	0.953232	0.0173218	0.162221
KNa12(c)	6.0749	1.36866	0.163689	0.0186627	1.56144	0.13109	0.184353	1.19069	1.44413	1.0448	1.78449	1.31087	0.0624095	0.136624	0.197515	0.178193	1.35167	1.86461	0.586197	1.27386	3.04504	0.653234	1.7234	0.66113	1.26077	2.10429	1.8395	1.85307	2.07019	0.999269	1.03599	0.123752	0.0233631
KNa12(f)	5.62418	1.6703	0.548076	0.371151	1.26719	0.25497	0.571275	0.882672	1.02728	1.41405	1.3364	1.04577	0.283739	0.471423	0.13862	0.169667	1.09139	1.65086	0.668943	0.264243	1.9491	0.393278	1.52169	0.39441	1.11503	1.95001	1.66925	1.69082	1.91505	0.801826	0.836369	0.110874	0.272667
RbNa12(c)	5.89365	1.63929	0.396764	0.285461	1.2741	0.12277	0.416107	0.935402	1.31061	1.29555	1.59792	1.03369	0.161237	0.397624	0.0538744	0.0516649	1.08042	1.60391	0.414263	0.467075	1.86365	0.446694	1.46349	0.453377	1.09059	1.8646	1.59194	1.6071	1.82864	0.754543	0.797127	0.0852502	0.19095
RbNa12(f)	5.83675	1.43596	0.289935	0.115756	1.51859	0.00821554	0.313763	1.13853	1.3149	1.15445	1.64138	1.28846	0.0380251	0.217796	0.111186	0.0770895	1.33098	1.87691	0.999076	0.474094	2.15734	0.610846	1.74531	0.613475	1.36116	2.15824	1.88307	1.90257	2.1237	1.02957	1.06154	0.114286	0.0376224
CsNa12(f)	5.80589	1.43685	0.299049	0.124976	1.50442	0.00191047	0.323348	1.13012	1.31192	1.16234	1.63688	1.27591	0.0460315	0.229427	0.10207	0.0683675	1.31896	1.86564	0.798548	0.453367	2.14717	0.602532	1.73324	0.604709	1.36146	2.14808	1.87167	1.89096	2.11296	1.01576	1.04817	0.103931	0.0469403
LiK12(f)	5.26583	0.985751	0.0620841	0.22637	1.74741	0.313787	0.0480655	1.50597	1.7122	0.880258	1.89595	1.49728	0.255183	0.100763	0.384177	0.360659	1.54405	2.00377	0.848641	0.223126	2.17339	1.16165	1.86259	0.747403	1.85718	2.1737	1.93823	1.95046	2.15987	1.23258	1.27254	0.371718	0.2116
NaK12(f)	5.20759	0.971868	0.0602479	0.240389	1.76562	0.311962	0.048183	1.50951	1.69622	0.892992	1.89956	1.5021	0.236574	0.105656	0.373002	0.342595	1.54695	1.98516	0.858578	0.232367	2.12426	0.675254	2.23865	0.687964	1.40017	2.12446	1.89634	1.9063	2.11339	1.23543	1.27138	0.33973	0.184992
RbK12(c)	5.21307	1.07762	0.0175185	0.133892	1.59983	0.235203	0.0378253	1.386	1.63406	0.975463	1.79272	1.35561	0.170073	0.0167906	0.292376	0.271416	1.39851	1.85122	0.815222	0.227859	2.49868	1.11084	2.12059	0.676383	1.7866	2.05618	1.81393	1.83821	2.04108	0.998685	1.04325	0.175169	0.0942874
RbK12(f)	5.18387	1.00882	0.0252064	0.202978	1.71734	0.275974	0.0119742	1.46799	1.67497	0.925476	1.8806	1.45344	0.194749	0.0705138	0.331232	0.299698	1.49725	1.9337	0.909238	0.306229	2.53725	1.06199	2.18187	0.654824	1.74292	2.11098	1.8707	1.88832	2.09219	1.12813	1.1682	0.238881	0.130691
CsK12(c)	5.22411	1.27339	0.175917	0.0559676	1.3861	0.0691984	0.196562	1.18523	1.53071	1.1381	1.67822	1.13605	0.00712155	0.192339	0.108283	0.104759	1.18335	1.63663	0.3013	0.118039	2.47238	0.487079	1.49763	0.497704	1.16311	1.84024	1.59137	1.61351	1.82345	0.778253	0.827683	0.0346268	0.0831286
CsK12(f)	5.1109	1.03314	0.00422199	0.177114	1.69023	0.246888	0.0160447	1.44432	1.64749	0.952227	1.84608	1.42575	0.163568	0.0449601	0.301888	0.26935	1.46935	1.90222	0.695568	0.122996	2.45258	0.955306	1.76392	0.615918	1.33198	2.07378	1.83924	1.85982	2.06108	1.09174	1.13212	0.20757	0.0982128
LiRb12(f)	5.88078	0.285321	1.02007	1.05496	2.49974	1.29363	0.982148	2.36919	2.98221	0.0703273	3.26987	2.19125	1.12828	0.89497	1.23913	1.2242	2.22165	2.5992	2.65933	1.11788	2.64515	1.38784	2.43468	1.40669	2.41071	2.64514	2.44488	2.44248	2.64138	1.80765	1.83373	1.07338	0.981343
NaRb12(f)	5.58388	0.241611	1.04914	1.09851	2.54655	1.32379	1.01259	2.40583	2.99272	0.0926233	3.30274	2.22627	1.14209	0.929353	1.26039	1.23862	2.25491	2.61438	2.68239	1.21958	2.62971	1.35817	2.44571	1.37783	2.39153	2.62962	2.43665	2.43158	2.62845	1.84048	1.86243	1.07795	0.98759
KRb12(c)	5.54366	0.377965	0.883341	0.933468	2.37043	1.15315	0.846763	2.25166	2.79888	0.0586062	3.12171	2.05732	0.97567	0.764028	1.09373	1.07098	2.0876	2.45644	2.6111	1.45281	2.94675	1.60882	2.29585	1.25258	2.57864	2.53904	2.32316	2.33451	2.53248	1.65579	1.68112	0.866379	0.828919
KRb12(f)	5.50794	0.279026	0.995003	1.04701	2.48945	1.2656	0.958917	2.35666	2.93742	0.0343759	3.22875	2.16994	1.08628	0.8776	1.20377	1.18184	2.19936	2.55817	2.62598	1.07654	3.06451	1.70966	2.3941	1.34715	2.33667	3.0647	2.39969	2.40055	2.59762	1.75232	1.77872	0.969439	0.924363
CsRb12(c)	5.97909	0.108497	1.21801	1.23845	2.64458	1.49285	1.18016	2.52289	3.16181	0.246452	3.51198	2.31712	1.297	1.05892	1.40329	1.39209	2.34487	2.69072	2.53372	1.65975	2.73955	1.51675	2.52195	1.53741	2.47647	2.73958	2.53147	2.53829	2.73442	1.84709	1.87719	1.0755	1.1052
CsRb12(f)	5.72629	0.163213	1.12219	1.16755	2.602	1.39431	1.08458	2.47947	3.08729	0.162564	3.38538	2.27785	1.20503	0.99485	1.32295	1.29985	2.30567	2.65551	2.64544	1.23099	3.09308	1.80465	2.48956	1.4443	2.46034	3.09323	2.87961	2.89401	3.08395	1.83905	1.8647	1.06589	1.03223
LiCs12(f)	4.97692	0.296607	0.95012	0.980174	2.32849	1.21255	0.909224	2.2654	2.94097	0.0061101	3.17347	2.03619	1.05402	0.816832	1.15519	1.14116	2.06688	2.41162	0.263111	0.776134	2.38136	1.21956	2.23018	1.23686	2.30134	2.3813	2.1977	2.18387	2.38154	1.78414	1.78775	1.10175	0.930788
NaCs12(f)	5.02719	0.258882	0.97168	1.01837	2.3741	1.2353	0.932337	2.2972	2.95178	0.0202602	3.20928	2.06645	1.05754	0.84293	1.16672	1.14555	2.09532	2.4211	0.27678	0.850875	2.36949	1.18771	2.23569	1.20566	2.27331	2.36938	2.19053	2.1751	2.37107	1.78449	1.78904	1.05469	0.915807
KCs12(c)	5.49408	0.39074	0.763701	0.849004	2.23028	1.02147	0.72817	2.14936	2.65018	0.153115	2.93006	2.05622	0.971868	0.807762	1.08632	1.06973	2.08703	2.46848	0.320284	1.18522	2.5608	1.27236	2.32008	1.29452	2.23979	2.57089	2.36416	2.37725	2.56442	1.60576	1.64261	0.813871	0.813109
KCs12(f)	4.95793	0.380937	0.843406	0.898036	2.25571	1.1076	0.806659	2.16925	2.81658	0.0960324	3.06413	1.94748	0.929755	0.726817	1.03951	1.02034	1.97658	2.31739	0.117147	0.83068	2.36877	1.148	2.15273	1.16702	2.4571	2.36882	2.16474	2.17151	2.36459	1.49354	1.52291	0.756906	0.751415
RbCs12(c)	5.72168	0.162468	1.03535	1.11216	2.50031	1.29767	0.998305	2.4154	3.00576	0.101532	3.25576	2.301	1.2263	1.06131	1.33604	1.32473	2.33237	2.69589	0.626015	0.959795	2.76592	1.49639	2.54001	1.52143	2.50385	2.77622	2.57455	2.58493	2.7704	1.81839	1.85527	1.02008	1.04135
RbCs12(f)	5.41324	0.146222	1.09668	1.1412	2.49393	1.36243	1.0579	2.41673	3.09256	0.152796	3.3487	2.1792	1.17367	0.964601	1.28303	1.26332	2.20684	2.53659	0.43264	1.03474	2.58285	1.37674	2.36367	1.39614	2.3856	2.58286	2.38367	2.38731	2.57993	1.81763	1.83174	1.10165	0.993077
	Hartree-Fock method	Density Functional
		LSDA	GGA							META-GGA		HYBRID GGA							HYBRID META-GGA		RANGE-SEPARATED GGA		RANGE-SEPARATED HYBRID GGA							DOUBLE HYBRID GGA
	UHF	SVWN5	PBE	BP86	BLYP	BPBE	PW91	OLYP	HCTH	TPSS	τ-HCTH	B3LYP	PBE0	B3P86	B3PW91	MPW1PW91	X3LYP	BHANDHLYP	M06-2X	BMK	LC-BLYP	LC-PBEPBE	CAM-B3LYP	LC-ωPBE	ωB97X	LC-QTP	CAM-QTP00	CAM-QTP01	CAM-QTP02	B2PLYP	MPW2PLYP	PBEQIDH	PBE0DH
MAD	5.77152	0.95733	0.550137	0.531285	1.8801	0.587215	0.544027	1.59283	1.91392	0.736011	2.23939	1.63254	0.512383	0.492754	0.578793	0.569354	1.67551	2.15825	0.99614	0.981215	2.59373	1.12351	2.07478	0.936922	1.86503	2.50727	2.2405	2.23134	2.46414	1.37524	1.40801	0.560663	0.461398
Signed deviations
	Hartree-Fock method	Density Functional
		LSDA	GGA							META-GGA		HYBRID GGA							HYBRID META-GGA		RANGE-SEPARATED GGA		RANGE-SEPARATED HYBRID GGA							DOUBLE HYBRID GGA
Systems	UHF	SVWN5	PBE	BP86	BLYP	BPBE	PW91	OLYP	HCTH	TPSS	τ-HCTH	B3LYP	PBE0	B3P86	B3PW91	MPW1PW91	X3LYP	BHANDHLYP	M06-2X	BMK	LC-BLYP	LC-PBEPBE	CAM-B3LYP	LC-ωPBE	ωB97X	LC-QTP	CAM-QTP00	CAM-QTP01	CAM-QTP02	B2PLYP	MPW2PLYP	PBEQIDH	PBE0DH
Li13	-6.74793	1.61554	0.471117	0.322928	-1.50065	0.184617	0.48495	-0.869528	-0.795147	1.24574	-1.37365	-1.33276	0.0909412	0.390371	-0.0343282	-0.0280182	-1.40035	-2.11112	-0.620532	-2.0693	-3.15318	-1.47884	-1.96415	-0.802915	-1.58864	-3.16818	-2.80127	-2.81514	-3.07583	-1.41504	-1.45145	-0.502844	-0.11266
Na13	-5.81972	1.61232	0.476619	0.302638	-1.34235	0.18013	0.500419	-0.944551	-1.08824	1.33664	-1.40232	-1.12142	0.207727	0.401846	0.0630974	0.093023	-1.16701	-1.73313	-0.771626	-1.01804	-2.55837	-0.998903	-1.6043	-0.48477	-1.19009	-2.55967	-2.25063	-2.29102	-2.49285	-0.879759	-0.914068	0.0327773	0.19321
K13	-5.23706	0.978058	-0.0400727	-0.230505	-1.75989	-0.290655	-0.0305383	-1.49458	-1.66021	0.913921	-1.85641	-1.49345	-0.211795	-0.097015	-0.352003	-0.319081	-1.5382	-1.97516	-0.827584	-0.226567	-2.59699	-1.10099	-2.23404	-0.678887	-1.7241	-2.59737	-2.35091	-2.41707	-2.57969	-1.15643	-1.19883	-0.260237	-0.149868
Rb13	-5.7465	0.18578	-1.10899	-1.15311	-2.59265	-1.38283	-1.07137	-2.46421	-3.07076	-0.147665	-3.37441	-2.26684	-1.19168	-0.980721	-1.30997	-1.28725	-2.2944	-2.64551	-2.80464	-1.63777	-3.11265	-1.81552	-2.48056	-1.44371	-2.4409	-3.11257	-2.92516	-2.9147	-3.1046	-1.81507	-1.8419	-1.02564	-1.01811
Cs13	-5.35342	0.143322	-1.09419	-1.14248	-2.49167	-1.36016	-1.05566	-2.415	-3.09056	-0.153367	-3.34095	-2.17719	-1.17001	-0.966623	-1.28062	-1.25978	-2.20451	-2.53426	-0.243792	-1.79218	-2.57181	-1.36237	-2.36684	-1.38186	-2.67625	-2.57182	-2.3715	-2.37698	-2.56862	-1.71117	-1.73862	-0.976048	-0.981196
NaLi12(c)	-6.81879	1.65538	0.437811	0.319013	-1.41205	0.1419	0.453076	-0.846335	-0.875237	1.1931	-1.39834	-1.24984	0.0591489	0.366472	-0.0540719	-0.0624254	-1.31101	-2.00287	-0.684841	-2.4356	-3.19917	-0.889139	-1.87031	-0.857891	-1.47231	-3.17012	-2.82098	-2.12976	-3.09107	-1.21454	-1.25947	-0.3846	-0.084294
NaLi12(f)	-6.58577	1.56745	0.425549	0.275602	-1.53603	0.139011	0.44089	-0.931229	-0.886096	1.21223	-1.43617	-1.36202	0.056785	0.347902	-0.070721	-0.0611567	-1.42772	-2.1174	-0.670819	-1.05894	-3.11685	-1.40528	-1.95948	-0.760979	-1.61187	-3.11943	-2.75138	-2.70981	-2.96565	-1.47212	-1.50759	-0.560697	-0.138098
KLi12(c)	-7.1132	1.38146	0.0713521	0.0157729	-1.60984	-0.218511	0.0869379	-1.1131	-1.24979	0.845365	-1.75977	-1.44102	-0.288655	0.0788484	-0.367983	-0.406728	-1.50313	-2.16895	-0.601802	-2.19784	-2.57641	-1.17518	-2.02432	-1.1503	-1.58571	-2.57865	-2.25244	-2.25873	-2.51327	-1.35728	-1.40944	-0.616691	-0.380328
KLi12(f)	-6.54376	1.54105	0.408439	0.261655	-1.53857	0.123608	0.425454	-0.959734	-0.925468	1.19589	-1.45469	-1.36717	0.0393845	0.336436	-0.0864917	-0.0774743	-1.43331	-2.12271	-0.604622	-1.02108	-3.01779	-1.398	-2.42876	-0.789383	-2.14775	-3.02112	-2.69258	-2.69631	-2.95246	-1.4741	-1.50902	-0.563997	-0.153864
RbLi12(c)	-6.72994	1.63956	0.282893	0.236086	-1.39067	-0.000807015	0.284566	-0.954052	-1.11451	1.09606	-1.60004	-1.21744	-0.0593521	0.277704	-0.139673	-0.183778	-1.277	-1.91644	-0.490073	-1.96272	-2.30292	-0.89794	-1.78114	-0.889072	-1.35385	-2.30496	-1.99469	-2.00281	-2.24368	-1.17887	-1.22859	-0.436736	-0.169441
RbLi12(f)	-6.52096	1.46589	0.304994	0.166977	-1.62675	0.0181271	0.322691	-1.0639	-1.08089	1.09458	-1.60371	-1.44396	-0.0485864	0.246335	-0.175769	-0.165225	-1.50728	-2.16988	-0.777055	-1.07346	-2.99832	-1.40059	-2.4523	-0.812847	-2.20788	-3.00057	-2.68221	-2.68203	-2.93661	-1.57739	-1.60537	-0.669007	-0.235552
CsLi12(f)	-6.63305	1.34698	0.193294	0.0560002	-1.73119	-0.0944412	0.211524	-1.17268	-1.18008	0.979788	-1.70433	-1.55286	-0.164352	0.136194	-0.290775	-0.28102	-1.6168	-2.28576	-0.708027	-1.72261	-3.11648	-1.52086	-2.11991	-0.946667	-2.31043	-3.11875	-2.79692	-2.798	-3.0532	-1.67357	-1.70282	-0.76797	-0.348852
LiNa12(c)	-5.58736	1.68459	0.580121	0.38065	-1.31553	0.286998	0.603581	-0.886169	-0.986884	1.46709	-1.35469	-1.09369	0.314709	0.483735	0.157079	0.200851	-1.14071	-1.71471	-0.588146	-0.216237	-2.02219	-0.362328	-1.57864	-0.357256	-1.18682	-2.02338	-1.73509	-1.75202	-1.98223	-0.928296	-0.95439	0.0467012	0.264373
LiNa12(f)	-5.85529	1.61067	0.468232	0.302513	-1.348	0.172838	0.49209	-0.94416	-1.08851	1.32048	-1.40602	-1.13318	0.188805	0.397794	0.0484937	0.0743922	-1.1805	-1.75724	-0.774111	-0.31436	-2.05626	-0.518511	-1.62568	-0.514688	-1.22301	-2.05723	-1.7765	-1.79265	-2.02144	-0.918144	-0.953232	-0.0173218	0.162221
KNa12(c)	-6.0749	1.36866	0.163689	0.0186627	-1.56144	-0.13109	0.184353	-1.19069	-1.44413	1.0448	-1.78449	-1.31087	-0.0624095	0.136624	-0.197515	-0.178193	-1.35167	-1.86461	-0.586197	-1.27386	-3.04504	-0.653234	-1.7234	-0.66113	-1.26077	-2.10429	-1.8395	-1.85307	-2.07019	-0.999269	-1.03599	-0.123752	-0.0233631
KNa12(f)	-5.62418	1.6703	0.548076	0.371151	-1.26719	0.25497	0.571275	-0.882672	-1.02728	1.41405	-1.3364	-1.04577	0.283739	0.471423	0.13862	0.169667	-1.09139	-1.65086	-0.668943	-0.264243	-1.9491	-0.393278	-1.52169	-0.39441	-1.11503	-1.95001	-1.66925	-1.69082	-1.91505	-0.801826	-0.836369	0.110874	0.272667
RbNa12(c)	-5.89365	1.63929	0.396764	0.285461	-1.2741	0.12277	0.416107	-0.935402	-1.31061	1.29555	-1.59792	-1.03369	0.161237	0.397624	0.0538744	0.0516649	-1.08042	-1.60391	-0.414263	-0.467075	-1.86365	-0.446694	-1.46349	-0.453377	-1.09059	-1.8646	-1.59194	-1.6071	-1.82864	-0.754543	-0.797127	0.0852502	0.19095
RbNa12(f)	-5.83675	1.43596	0.289935	0.115756	-1.51859	-0.00821554	0.313763	-1.13853	-1.3149	1.15445	-1.64138	-1.28846	0.0380251	0.217796	-0.111186	-0.0770895	-1.33098	-1.87691	-0.999076	-0.474094	-2.15734	-0.610846	-1.74531	-0.613475	-1.36116	-2.15824	-1.88307	-1.90257	-2.1237	-1.02957	-1.06154	-0.114286	0.0376224
CsNa12(f)	-5.80589	1.43685	0.299049	0.124976	-1.50442	0.00191047	0.323348	-1.13012	-1.31192	1.16234	-1.63688	-1.27591	0.0460315	0.229427	-0.10207	-0.0683675	-1.31896	-1.86564	-0.798548	-0.453367	-2.14717	-0.602532	-1.73324	-0.604709	-1.36146	-2.14808	-1.87167	-1.89096	-2.11296	-1.01576	-1.04817	-0.103931	0.0469403
LiK12(f)	-5.26583	0.985751	-0.0620841	-0.22637	-1.74741	-0.313787	-0.0480655	-1.50597	-1.7122	0.880258	-1.89595	-1.49728	-0.255183	-0.100763	-0.384177	-0.360659	-1.54405	-2.00377	-0.848641	-0.223126	-2.17339	-1.16165	-1.86259	-0.747403	-1.85718	-2.1737	-1.93823	-1.95046	-2.15987	-1.23258	-1.27254	-0.371718	-0.2116
NaK12(f)	-5.20759	0.971868	-0.0602479	-0.240389	-1.76562	-0.311962	-0.048183	-1.50951	-1.69622	0.892992	-1.89956	-1.5021	-0.236574	-0.105656	-0.373002	-0.342595	-1.54695	-1.98516	-0.858578	-0.232367	-2.12426	-0.675254	-2.23865	-0.687964	-1.40017	-2.12446	-1.89634	-1.9063	-2.11339	-1.23543	-1.27138	-0.33973	-0.184992
RbK12(c)	-5.21307	1.07762	0.0175185	-0.133892	-1.59983	-0.235203	0.0378253	-1.386	-1.63406	0.975463	-1.79272	-1.35561	-0.170073	-0.0167906	-0.292376	-0.271416	-1.39851	-1.85122	-0.815222	-0.227859	-2.49868	-1.11084	-2.12059	-0.676383	-1.7866	-2.05618	-1.81393	-1.83821	-2.04108	-0.998685	-1.04325	-0.175169	-0.0942874
RbK12(f)	-5.18387	1.00882	-0.0252064	-0.202978	-1.71734	-0.275974	-0.0119742	-1.46799	-1.67497	0.925476	-1.8806	-1.45344	-0.194749	-0.0705138	-0.331232	-0.299698	-1.49725	-1.9337	-0.909238	-0.306229	-2.53725	-1.06199	-2.18187	-0.654824	-1.74292	-2.11098	-1.8707	-1.88832	-2.09219	-1.12813	-1.1682	-0.238881	-0.130691
CsK12(c)	-5.22411	1.27339	0.175917	0.0559676	-1.3861	-0.0691984	0.196562	-1.18523	-1.53071	1.1381	-1.67822	-1.13605	-0.00712155	0.192339	-0.108283	-0.104759	-1.18335	-1.63663	-0.3013	0.118039	-2.47238	-0.487079	-1.49763	-0.497704	-1.16311	-1.84024	-1.59137	-1.61351	-1.82345	-0.778253	-0.827683	0.0346268	0.0831286
CsK12(f)	-5.1109	1.03314	0.00422199	-0.177114	-1.69023	-0.246888	0.0160447	-1.44432	-1.64749	0.952227	-1.84608	-1.42575	-0.163568	-0.0449601	-0.301888	-0.26935	-1.46935	-1.90222	-0.695568	-0.122996	-2.45258	-0.955306	-1.76392	-0.615918	-1.33198	-2.07378	-1.83924	-1.85982	-2.06108	-1.09174	-1.13212	-0.20757	-0.0982128
LiRb12(f)	-5.88078	0.285321	-1.02007	-1.05496	-2.49974	-1.29363	-0.982148	-2.36919	-2.98221	-0.0703273	-3.26987	-2.19125	-1.12828	-0.89497	-1.23913	-1.2242	-2.22165	-2.5992	-2.65933	-1.11788	-2.64515	-1.38784	-2.43468	-1.40669	-2.41071	-2.64514	-2.44488	-2.44248	-2.64138	-1.80765	-1.83373	-1.07338	-0.981343
NaRb12(f)	-5.58388	0.241611	-1.04914	-1.09851	-2.54655	-1.32379	-1.01259	-2.40583	-2.99272	-0.0926233	-3.30274	-2.22627	-1.14209	-0.929353	-1.26039	-1.23862	-2.25491	-2.61438	-2.68239	-1.21958	-2.62971	-1.35817	-2.44571	-1.37783	-2.39153	-2.62962	-2.43665	-2.43158	-2.62845	-1.84048	-1.86243	-1.07795	-0.98759
KRb12(c)	-5.54366	0.377965	-0.883341	-0.933468	-2.37043	-1.15315	-0.846763	-2.25166	-2.79888	0.0586062	-3.12171	-2.05732	-0.97567	-0.764028	-1.09373	-1.07098	-2.0876	-2.45644	-2.6111	-1.45281	-2.94675	-1.60882	-2.29585	-1.25258	-2.57864	-2.53904	-2.32316	-2.33451	-2.53248	-1.65579	-1.68112	-0.866379	-0.828919
KRb12(f)	-5.50794	0.279026	-0.995003	-1.04701	-2.48945	-1.2656	-0.958917	-2.35666	-2.93742	-0.0343759	-3.22875	-2.16994	-1.08628	-0.8776	-1.20377	-1.18184	-2.19936	-2.55817	-2.62598	-1.07654	-3.06451	-1.70966	-2.3941	-1.34715	-2.33667	-3.0647	-2.39969	-2.40055	-2.59762	-1.75232	-1.77872	-0.969439	-0.924363
CsRb12(c)	-5.97909	0.108497	-1.21801	-1.23845	-2.64458	-1.49285	-1.18016	-2.52289	-3.16181	-0.246452	-3.51198	-2.31712	-1.297	-1.05892	-1.40329	-1.39209	-2.34487	-2.69072	-2.53372	-1.65975	-2.73955	-1.51675	-2.52195	-1.53741	-2.47647	-2.73958	-2.53147	-2.53829	-2.73442	-1.84709	-1.87719	-1.0755	-1.1052
CsRb12(f)	-5.72629	0.163213	-1.12219	-1.16755	-2.602	-1.39431	-1.08458	-2.47947	-3.08729	-0.162564	-3.38538	-2.27785	-1.20503	-0.99485	-1.32295	-1.29985	-2.30567	-2.65551	-2.64544	-1.23099	-3.09308	-1.80465	-2.48956	-1.4443	-2.46034	-3.09323	-2.87961	-2.89401	-3.08395	-1.83905	-1.8647	-1.06589	-1.03223
LiCs12(f)	-4.97692	0.296607	-0.95012	-0.980174	-2.32849	-1.21255	-0.909224	-2.2654	-2.94097	-0.0061101	-3.17347	-2.03619	-1.05402	-0.816832	-1.15519	-1.14116	-2.06688	-2.41162	-0.263111	-0.776134	-2.38136	-1.21956	-2.23018	-1.23686	-2.30134	-2.3813	-2.1977	-2.18387	-2.38154	-1.78414	-1.78775	-1.10175	-0.930788
NaCs12(f)	-5.02719	0.258882	-0.97168	-1.01837	-2.3741	-1.2353	-0.932337	-2.2972	-2.95178	-0.0202602	-3.20928	-2.06645	-1.05754	-0.84293	-1.16672	-1.14555	-2.09532	-2.4211	-0.27678	-0.850875	-2.36949	-1.18771	-2.23569	-1.20566	-2.27331	-2.36938	-2.19053	-2.1751	-2.37107	-1.78449	-1.78904	-1.05469	-0.915807
KCs12(c)	-5.49408	0.39074	-0.763701	-0.849004	-2.23028	-1.02147	-0.72817	-2.14936	-2.65018	0.153115	-2.93006	-2.05622	-0.971868	-0.807762	-1.08632	-1.06973	-2.08703	-2.46848	-0.320284	-1.18522	-2.5608	-1.27236	-2.32008	-1.29452	-2.23979	-2.57089	-2.36416	-2.37725	-2.56442	-1.60576	-1.64261	-0.813871	-0.813109
KCs12(f)	-4.95793	0.380937	-0.843406	-0.898036	-2.25571	-1.1076	-0.806659	-2.16925	-2.81658	0.0960324	-3.06413	-1.94748	-0.929755	-0.726817	-1.03951	-1.02034	-1.97658	-2.31739	-0.117147	-0.83068	-2.36877	-1.148	-2.15273	-1.16702	-2.4571	-2.36882	-2.16474	-2.17151	-2.36459	-1.49354	-1.52291	-0.756906	-0.751415
RbCs12(c)	-5.72168	0.162468	-1.03535	-1.11216	-2.50031	-1.29767	-0.998305	-2.4154	-3.00576	-0.101532	-3.25576	-2.301	-1.2263	-1.06131	-1.33604	-1.32473	-2.33237	-2.69589	-0.626015	-0.959795	-2.76592	-1.49639	-2.54001	-1.52143	-2.50385	-2.77622	-2.57455	-2.58493	-2.7704	-1.81839	-1.85527	-1.02008	-1.04135
RbCs12(f)	-5.41324	0.146222	-1.09668	-1.1412	-2.49393	-1.36243	-1.0579	-2.41673	-3.09256	-0.152796	-3.3487	-2.1792	-1.17367	-0.964601	-1.28303	-1.26332	-2.20684	-2.53659	-0.43264	-1.03474	-2.58285	-1.37674	-2.36367	-1.39614	-2.3856	-2.58286	-2.38367	-2.38731	-2.57993	-1.81763	-1.83174	-1.10165	-0.993077
	Hartree-Fock method	Density Functional
		LSDA	GGA							META-GGA		HYBRID GGA							HYBRID META-GGA		RANGE-SEPARATED GGA		RANGE-SEPARATED HYBRID GGA							DOUBLE HYBRID GGA
	UHF	SVWN5	PBE	BP86	BLYP	BPBE	PW91	OLYP	HCTH	TPSS	τ-HCTH	B3LYP	PBE0	B3P86	B3PW91	MPW1PW91	X3LYP	BHANDHLYP	M06-2X	BMK	LC-BLYP	LC-PBEPBE	CAM-B3LYP	LC-ωPBE	ωB97X	LC-QTP	CAM-QTP00	CAM-QTP01	CAM-QTP02	B2PLYP	MPW2PLYP	PBEQIDH	PBE0DH
MSD	-5.77152	0.95733	-0.22497	-0.336052	-1.8801	-0.499276	-0.199948	-1.59283	-1.91392	0.671791	-2.23939	-1.63254	-0.43203	-0.216599	-0.553865	-0.537484	-1.67551	-2.15825	-0.99614	-0.974835	-2.59373	-1.12351	-2.07478	-0.936922	-1.86503	-2.50727	-2.2405	-2.23134	-2.46414	-1.37524	-1.40801	-0.543894	-0.39377
\

## Sheet: Table S3
Table S3. Empirical dispersion correction parameters by Grimme for D3 (with and without Becke-Johnson (BJ) damping), available in the Gaussian 09/16 packages, for nine density functionals.
					D3
	GGA			META-GGA	HYBRID GGA			RANGE-SEPARATED HYBRID GGA	DOUBLE HYBRID GGA
Parameters	PBE	BP86	BPBE	TPSS	B3LYP	PBE0	B3PW91	LC-ωPBE	B2PLYP
S6	1	1	1	1	1	1	1	1	0.64
SR6	1.217	1.139	1.087	1.166	1.261	1.287	1.176	1.355	1.427
S8	0.722	1.683	2.033	1.105	1.703	0.928	1.775	1.279	1.022
					D3-BJ
	GGA			META-GGA	HYBRID GGA			RANGE-SEPARATED HYBRID GGA	DOUBLE HYBRID GGA
Parameters	PBE	BP86	BPBE	TPSS	B3LYP	PBE0	B3PW91	LC-ωPBE	B2PLYP
S6	1	1	1	1	1	1	1	1	0.64
S8	0.7875	3.2822	4.0728	1.9435	1.9889	1.2177	2.8524	1.3547	0.9147
A1	0.4289	0.3946	0.4567	0.4535	0.3981	0.4145	0.4312	0.4421	0.3065
A2	4.4407	4.8516	4.3908	4.4752	4.4211	4.8593	4.4693	4.6788	5.057

## Sheet: Table S4
Table S4. Atomization energies calculated with different exchange-correlation functionals plus D3-BJ empirical dispersion corrections and the def2-TZVP basis set along with Mean Absolute Deviations (MADs), Maximum Absolute Errors (MAEs), and Mean Signed Deviations (MSDs) compared to reference data (in eV) .
	Density Functional
	GGA			META-GGA	HYBRID GGA			RANGE-SEPARATED HYBRID GGA	DOUBLE HYBRID GGA	DMC*		*Diffusion Monte Carlo (DMC) data from reference Chem. Phys. 2023, 565, 111767.
Systems	PBE	BP86	BPBE	TPSS	B3LYP	PBE0	B3PW91	LC-ωPBE	B2PLYP	REFERENCE
Li13	13.0391	13.8695	13.7363	14.1258	12.17	12.859	13.4408	12.4695	11.8069	12.937
Na13	9.2457	10.2976	10.1112	10.4317	8.6066	9.12608	9.80089	8.84841	8.68037	8.954
K13	6.81101	7.76332	7.55892	8.09428	6.2389	6.82351	7.36156	6.79545	6.46702	7.048
Rb13	6.11691	7.20236	6.83691	7.36881	5.71974	6.14638	6.70513	6.18268	6.03571	6.662
Cs13	5.4418	6.43632	6.0177	6.63379	5.06295	5.48331	5.94952	5.55618	5.40813	6.056
NaLi12(c)	11.939	12.7971	12.6163	13.0275	11.1458	11.7596	12.3392	11.3376	10.9238	11.978
NaLi12(f)	12.7273	13.5729	13.4397	13.823	11.8722	12.5523	13.141	12.2159	11.5309	12.669
KLi12(c)	10.6237	11.5419	11.2841	11.7331	9.9861	10.4611	11.0545	10.0698	9.86463	10.99
KLi12(f)	12.5235	13.3753	13.2329	13.6253	11.685	12.3553	12.9404	12.0247	11.3479	12.493
RbLi12(c)	9.89833	10.7885	10.4886	11.0124	9.25149	9.74964	10.2907	9.37271	9.20008	10.389
RbLi12(f)	12.4571	13.3136	13.1622	13.556	11.6256	12.2904	12.8731	11.9656	11.295	12.398
CsLi12(f)	12.4441	13.3016	13.1407	13.5351	11.6181	12.2741	12.8531	11.9423	11.282	12.496
LiNa12(c)	9.59695	10.5934	10.4521	10.7927	8.85962	9.48131	10.131	9.2266	8.87884	9.313
LiNa12(f)	9.46125	10.5024	10.3159	10.6383	8.81584	9.33388	10.0055	9.04466	8.86732	9.208
KNa12(c)	8.46749	9.51703	9.28041	9.65809	7.9049	8.38033	9.02588	8.15746	8.06403	8.433
KNa12(f)	9.05338	10.096	9.90812	10.2477	8.41348	8.94509	9.60679	8.693	8.49501	8.709
RbNa12(c)	8.15804	9.20753	8.94152	9.34654	7.61349	8.07853	8.7095	7.8726	7.80937	8.207
RbNa12(f)	8.99455	10.0404	9.84338	10.1859	8.35916	8.88783	9.54595	8.63931	8.44496	8.775
CsNa12(f)	8.96403	10.009	9.80355	10.1496	8.33287	8.85727	9.5102	8.61194	8.42022	8.739
LiK12(f)	7.11407	8.0873	7.86382	8.38945	6.56812	7.10623	7.66058	7.06283	6.70533	7.379
NaK12(f)	6.96061	7.92633	7.71546	8.23939	6.39876	6.96654	7.51508	6.95534	6.56589	7.227
RbK12(c)	6.68967	7.66548	7.42069	7.96638	6.16728	6.71156	7.24961	6.71278	6.43819	6.969
RbK12(f)	6.75474	7.71286	7.49956	8.03628	6.19016	6.77003	7.30706	6.75503	6.41994	7.004
CsK12(c)	6.57489	7.59837	7.30279	7.85005	6.12817	6.5987	7.15526	6.61201	6.42558	6.761
CsK12(f)	6.71176	7.66293	7.44661	7.98901	6.14665	6.72772	7.25752	6.72192	6.3638	6.896
LiRb12(f)	6.42635	7.52063	7.14581	7.68255	6.04813	6.43683	7.00619	6.49879	6.19944	6.958
NaRb12(f)	6.31146	7.40247	7.04002	7.56784	5.91841	6.33531	6.90261	6.42477	6.10327	6.839
KRb12(c)	6.23502	7.30751	6.97882	7.49567	5.79528	6.26188	6.82466	6.29192	6.06064	6.699
KRb12(f)	6.16854	7.24794	6.89177	7.4233	5.76393	6.19738	6.7565	6.24214	6.06611	6.703
CsRb12(c)	6.00325	7.09435	6.69253	7.24917	5.65425	6.03815	6.58956	6.08909	6.00816	6.673
CsRb12(f)	6.07481	7.15248	6.78505	7.322	5.67536	6.10435	6.65582	6.15651	5.97179	6.642
LiCs12(f)	5.80735	6.83287	6.39767	7.03707	5.47396	5.8352	6.32046	5.99698	5.55633	6.324
NaCs12(f)	5.70615	6.72186	6.30308	6.93171	5.3495	5.74753	6.22872	5.93154	5.47363	6.225
KCs12(c)	5.58238	6.54098	6.20385	6.78555	5.02923	5.53795	6.00912	5.53992	5.34289	6.007
KCs12(f)	5.5487	6.54787	6.13806	6.75256	5.16861	5.58978	6.06373	5.64339	5.36031	5.983
RbCs12(c)	5.50826	6.48665	6.10982	6.70799	4.94041	5.42813	5.89538	5.41533	5.29354	6.042
RbCs12(f)	5.49725	6.50195	6.08322	6.69522	5.1234	5.53793	6.01191	5.6014	5.34452	6.111
	Density Functional
	GGA			META-GGA	HYBRID GGA			RANGE-SEPARATED HYBRID GGA	DOUBLE HYBRID GGA
	PBE	BP86	BPBE	TPSS	B3LYP	PBE0	B3PW91	LC-ωPBE	B2PLYP
SD	2.42438	2.3695	2.44876	2.37087	2.27746	2.34836	2.38294	2.18238	2.07537
Absolute deviations
	Density Functional
	GGA			META-GGA	HYBRID GGA			RANGE-SEPARATED HYBRID GGA	DOUBLE HYBRID GGA
Systems	PBE	BP86	BPBE	TPSS	B3LYP	PBE0	B3PW91	LC-ωPBE	B2PLYP
Li13	0.102065	0.932473	0.799332	1.18883	0.767012	0.0779921	0.503755	0.467522	1.13014
Na13	0.291705	1.34359	1.15725	1.47766	0.347401	0.172076	0.846887	0.105588	0.273626
K13	0.236986	0.715323	0.510924	1.04628	0.809103	0.224494	0.313562	0.252553	0.580983
Rb13	0.545091	0.540365	0.17491	0.706808	0.942259	0.515623	0.0431317	0.479325	0.626289
Cs13	0.614196	0.380316	0.038299	0.57779	0.993046	0.572692	0.106479	0.499824	0.647874
NaLi12(c)	0.0390057	0.819146	0.638333	1.04953	0.83221	0.218423	0.361158	0.640434	1.05425
NaLi12(f)	0.0583333	0.90393	0.770737	1.15404	0.79682	0.116749	0.472004	0.453136	1.13807
KLi12(c)	0.366288	0.551862	0.294107	0.743066	1.0039	0.528892	0.0644734	0.920191	1.12537
KLi12(f)	0.0305086	0.88229	0.739887	1.13231	0.808038	0.137739	0.447431	0.468349	1.14505
RbLi12(c)	0.490669	0.399504	0.0995897	0.623437	1.13751	0.639363	0.0982787	1.01629	1.18892
RbLi12(f)	0.0591244	0.915551	0.764247	1.15796	0.772432	0.107599	0.475124	0.432362	1.10304
CsLi12(f)	0.0518847	0.805557	0.644672	1.03912	0.877915	0.221868	0.357071	0.553746	1.21404
LiNa12(c)	0.283945	1.28044	1.13914	1.47968	0.453375	0.168305	0.81799	0.0863992	0.434165
LiNa12(f)	0.253252	1.29437	1.10786	1.43031	0.392156	0.125882	0.797487	0.163344	0.340677
KNa12(c)	0.0344908	1.08403	0.847411	1.22509	0.528103	0.0526656	0.592884	0.275537	0.368974
KNa12(f)	0.344379	1.38701	1.19912	1.5387	0.295518	0.236089	0.897787	0.0159955	0.213992
RbNa12(c)	0.0489577	1.00053	0.734519	1.13954	0.593514	0.128468	0.502499	0.334396	0.397627
RbNa12(f)	0.219551	1.26543	1.06838	1.41089	0.415838	0.112831	0.770948	0.135686	0.330036
CsNa12(f)	0.225032	1.26996	1.06455	1.41058	0.406125	0.118271	0.7712	0.127065	0.318778
LiK12(f)	0.264932	0.708305	0.484821	1.01045	0.810881	0.272771	0.281584	0.316171	0.673672
NaK12(f)	0.266391	0.699327	0.488458	1.01239	0.828242	0.260465	0.288084	0.271659	0.661107
RbK12(c)	0.279332	0.696484	0.451695	0.997381	0.801723	0.257444	0.280607	0.256217	0.530809
RbK12(f)	0.249264	0.708865	0.495558	1.03228	0.813839	0.233967	0.303055	0.248973	0.584062
CsK12(c)	0.186114	0.837365	0.541794	1.08905	0.632832	0.1623	0.394264	0.148994	0.335424
CsK12(f)	0.18424	0.766929	0.550607	1.09301	0.749354	0.168281	0.361522	0.174082	0.532204
LiRb12(f)	0.531646	0.562632	0.187809	0.72455	0.909867	0.521167	0.0481913	0.459207	0.758555
NaRb12(f)	0.527537	0.563467	0.201019	0.728841	0.920586	0.50369	0.0636083	0.414226	0.735729
KRb12(c)	0.463975	0.608515	0.279818	0.796672	0.903724	0.437119	0.125657	0.407079	0.638364
KRb12(f)	0.534463	0.544936	0.188765	0.720302	0.93907	0.505618	0.0535015	0.46086	0.636887
CsRb12(c)	0.669747	0.421354	0.0195335	0.576174	1.01875	0.634853	0.08344	0.583914	0.664842
CsRb12(f)	0.567188	0.510478	0.143048	0.679999	0.966644	0.537646	0.0138163	0.485493	0.670213
LiCs12(f)	0.516649	0.508866	0.0736723	0.713072	0.850036	0.488802	0.00353875	0.327025	0.767669
NaCs12(f)	0.518851	0.496858	0.0780849	0.706709	0.875503	0.477473	0.00371729	0.293457	0.751366
KCs12(c)	0.424615	0.533982	0.196853	0.778551	0.977773	0.469049	0.00211626	0.467077	0.66411
KCs12(f)	0.434296	0.564866	0.155064	0.769559	0.81439	0.393217	0.0807295	0.339611	0.622687
RbCs12(c)	0.533738	0.444652	0.067815	0.665994	1.10159	0.613872	0.146616	0.626669	0.748458
RbCs12(f)	0.613747	0.390952	0.02778	0.584219	0.987599	0.573066	0.099092	0.509596	0.76648
	Density Functional
	GGA			META-GGA	HYBRID GGA			RANGE-SEPARATED HYBRID GGA	DOUBLE HYBRID GGA
	PBE	BP86	BPBE	TPSS	B3LYP	PBE0	B3PW91	LC-ωPBE	B2PLYP
MAD	0.326005	0.76596	0.497986	0.978671	0.785802	0.323968	0.3209	0.384272	0.685798
MAE	0.669747	1.38701	1.19912	1.5387	1.13751	0.639363	0.897787	1.01629	1.21404
SD(MAD)	0.194177	0.295458	0.369294	0.28608	0.214972	0.187513	0.27441	0.210808	0.280164
Signed deviations
	Density Functional
	GGA			META-GGA	HYBRID GGA			RANGE-SEPARATED HYBRID GGA	DOUBLE HYBRID GGA
Systems	PBE	BP86	BPBE	TPSS	B3LYP	PBE0	B3PW91	LC-ωPBE	B2PLYP
Li13	0.102065	0.932473	0.799332	1.18883	-0.767012	-0.0779921	0.503755	-0.467522	-1.13014
Na13	0.291705	1.34359	1.15725	1.47766	-0.347401	0.172076	0.846887	-0.105588	-0.273626
K13	-0.236986	0.715323	0.510924	1.04628	-0.809103	-0.224494	0.313562	-0.252553	-0.580983
Rb13	-0.545091	0.540365	0.17491	0.706808	-0.942259	-0.515623	0.0431317	-0.479325	-0.626289
Cs13	-0.614196	0.380316	-0.038299	0.57779	-0.993046	-0.572692	-0.106479	-0.499824	-0.647874
NaLi12(c)	-0.0390057	0.819146	0.638333	1.04953	-0.83221	-0.218423	0.361158	-0.640434	-1.05425
NaLi12(f)	0.0583333	0.90393	0.770737	1.15404	-0.79682	-0.116749	0.472004	-0.453136	-1.13807
KLi12(c)	-0.366288	0.551862	0.294107	0.743066	-1.0039	-0.528892	0.0644734	-0.920191	-1.12537
KLi12(f)	0.0305086	0.88229	0.739887	1.13231	-0.808038	-0.137739	0.447431	-0.468349	-1.14505
RbLi12(c)	-0.490669	0.399504	0.0995897	0.623437	-1.13751	-0.639363	-0.0982787	-1.01629	-1.18892
RbLi12(f)	0.0591244	0.915551	0.764247	1.15796	-0.772432	-0.107599	0.475124	-0.432362	-1.10304
CsLi12(f)	-0.0518847	0.805557	0.644672	1.03912	-0.877915	-0.221868	0.357071	-0.553746	-1.21404
LiNa12(c)	0.283945	1.28044	1.13914	1.47968	-0.453375	0.168305	0.81799	-0.0863992	-0.434165
LiNa12(f)	0.253252	1.29437	1.10786	1.43031	-0.392156	0.125882	0.797487	-0.163344	-0.340677
KNa12(c)	0.0344908	1.08403	0.847411	1.22509	-0.528103	-0.0526656	0.592884	-0.275537	-0.368974
KNa12(f)	0.344379	1.38701	1.19912	1.5387	-0.295518	0.236089	0.897787	-0.0159955	-0.213992
RbNa12(c)	-0.0489577	1.00053	0.734519	1.13954	-0.593514	-0.128468	0.502499	-0.334396	-0.397627
RbNa12(f)	0.219551	1.26543	1.06838	1.41089	-0.415838	0.112831	0.770948	-0.135686	-0.330036
CsNa12(f)	0.225032	1.26996	1.06455	1.41058	-0.406125	0.118271	0.7712	-0.127065	-0.318778
LiK12(f)	-0.264932	0.708305	0.484821	1.01045	-0.810881	-0.272771	0.281584	-0.316171	-0.673672
NaK12(f)	-0.266391	0.699327	0.488458	1.01239	-0.828242	-0.260465	0.288084	-0.271659	-0.661107
RbK12(c)	-0.279332	0.696484	0.451695	0.997381	-0.801723	-0.257444	0.280607	-0.256217	-0.530809
RbK12(f)	-0.249264	0.708865	0.495558	1.03228	-0.813839	-0.233967	0.303055	-0.248973	-0.584062
CsK12(c)	-0.186114	0.837365	0.541794	1.08905	-0.632832	-0.1623	0.394264	-0.148994	-0.335424
CsK12(f)	-0.18424	0.766929	0.550607	1.09301	-0.749354	-0.168281	0.361522	-0.174082	-0.532204
LiRb12(f)	-0.531646	0.562632	0.187809	0.72455	-0.909867	-0.521167	0.0481913	-0.459207	-0.758555
NaRb12(f)	-0.527537	0.563467	0.201019	0.728841	-0.920586	-0.50369	0.0636083	-0.414226	-0.735729
KRb12(c)	-0.463975	0.608515	0.279818	0.796672	-0.903724	-0.437119	0.125657	-0.407079	-0.638364
KRb12(f)	-0.534463	0.544936	0.188765	0.720302	-0.93907	-0.505618	0.0535015	-0.46086	-0.636887
CsRb12(c)	-0.669747	0.421354	0.0195335	0.576174	-1.01875	-0.634853	-0.08344	-0.583914	-0.664842
CsRb12(f)	-0.567188	0.510478	0.143048	0.679999	-0.966644	-0.537646	0.0138163	-0.485493	-0.670213
LiCs12(f)	-0.516649	0.508866	0.0736723	0.713072	-0.850036	-0.488802	-0.00353875	-0.327025	-0.767669
NaCs12(f)	-0.518851	0.496858	0.0780849	0.706709	-0.875503	-0.477473	0.00371729	-0.293457	-0.751366
KCs12(c)	-0.424615	0.533982	0.196853	0.778551	-0.977773	-0.469049	0.00211626	-0.467077	-0.66411
KCs12(f)	-0.434296	0.564866	0.155064	0.769559	-0.81439	-0.393217	0.0807295	-0.339611	-0.622687
RbCs12(c)	-0.533738	0.444652	0.067815	0.665994	-1.10159	-0.613872	-0.146616	-0.626669	-0.748458
RbCs12(f)	-0.613747	0.390952	-0.02778	0.584219	-0.987599	-0.573066	-0.099092	-0.509596	-0.76648
	Density Functional
	GGA			META-GGA	HYBRID GGA			RANGE-SEPARATED HYBRID GGA	DOUBLE HYBRID GGA
	PBE	BP86	BPBE	TPSS	B3LYP	PBE0	B3PW91	LC-ωPBE	B2PLYP
MSD	-0.223173	0.76596	0.494414	0.978671	-0.785802	-0.273511	0.291849	-0.384272	-0.685798
SD(MSD)	0.306884	0.295458	0.374063	0.28608	0.214972	0.255555	0.305126	0.210808	0.280164

## Sheet: Table S5
Table S5. Atomization energies calculated with different exchange-correlation functionals (with and without D3-BJ empirical dispersion corrections) and the def2-TZVP basis set along with the effect of these corrections (in eV) .
	Without Empirical Dispersion Corrections												With D3-BJ Empirical Dispersion Corrections											Effect of D3-BJ dispersion corrections
	Density Functional												Density Functional											Density Functional
	GGA			META-GGA	HYBRID GGA			RANGE-SEPARATED HYBRID GGA	DOUBLE HYBRID GGA				GGA			META-GGA	HYBRID GGA			RANGE-SEPARATED HYBRID GGA	DOUBLE HYBRID GGA			GGA			META-GGA	HYBRID GGA			RANGE-SEPARATED HYBRID GGA	DOUBLE HYBRID GGA
Systems	PBE	BP86	BPBE	TPSS	B3LYP	PBE0	B3PW91	LC-ωPBE	B2PLYP			Systems	PBE	BP86	BPBE	TPSS	B3LYP	PBE0	B3PW91	LC-ωPBE	B2PLYP		Systems	PBE	BP86	BPBE	TPSS	B3LYP	PBE0	B3PW91	LC-ωPBE	B2PLYP
Li13	12.4007	12.4026	12.0922	13.2197	10.8128	12.2018	12.0609	11.6386	10.8709			Li13	13.0391	13.8695	13.7363	14.1258	12.17	12.859	13.4408	12.4695	11.8069		Li13	0.63839	1.4669	1.6441	0.90609	1.35718	0.657233	1.37982	0.830868	0.936005
Na13	8.56842	8.47783	8.2534	9.43238	7.03565	8.37321	8.21581	7.82856	7.49971			Na13	9.2457	10.2976	10.1112	10.4317	8.6066	9.12608	9.80089	8.84841	8.68037		Na13	0.677281	1.81977	1.85785	0.999276	1.57095	0.752865	1.58508	1.01986	1.18066
K13	6.2759	6.18721	5.99917	7.26337	4.9937	6.18552	6.04345	5.89658	5.55222			K13	6.81101	7.76332	7.55892	8.09428	6.2389	6.82351	7.36156	6.79545	6.46702		K13	0.535109	1.57611	1.55975	0.830906	1.24519	0.637985	1.31811	0.898863	0.914792
Rb13	5.6048	5.55575	5.33929	6.57883	4.42854	5.51624	5.40077	5.25531	4.9802			Rb13	6.11691	7.20236	6.83691	7.36881	5.71974	6.14638	6.70513	6.18268	6.03571		Rb13	0.512111	1.64662	1.49762	0.789982	1.2912	0.630135	1.30436	0.927366	1.05551
Cs13	5.0144	4.98024	4.74973	5.96794	3.95318	4.93962	4.83402	4.73348	4.46988			Cs13	5.4418	6.43632	6.0177	6.63379	5.06295	5.48331	5.94952	5.55618	5.40813		Cs13	0.427401	1.45607	1.26797	0.665853	1.10977	0.543683	1.1155	0.8227	0.938244
NaLi12(c)	11.3255	11.35	11.0206	12.1516	9.82283	11.1201	10.9957	10.52	9.99659			NaLi12(c)	11.939	12.7971	12.6163	13.0275	11.1458	11.7596	12.3392	11.3376	10.9238		NaLi12(c)	0.613523	1.44718	1.59574	0.875974	1.32296	0.639498	1.34347	0.817576	0.927159
NaLi12(f)	12.0849	12.078	11.7759	12.908	10.4974	11.8867	11.7433	11.3699	10.5769			NaLi12(f)	12.7273	13.5729	13.4397	13.823	11.8722	12.5523	13.141	12.2159	11.5309		NaLi12(f)	0.642461	1.49496	1.66382	0.915056	1.37482	0.665513	1.39771	0.846013	0.953991
KLi12(c)	10.0291	10.1063	9.72483	10.8795	8.68983	9.83398	9.7384	9.25968	8.94057			KLi12(c)	10.6237	11.5419	11.2841	11.7331	9.9861	10.4611	11.0545	10.0698	9.86463		KLi12(c)	0.594563	1.43557	1.55927	0.853534	1.29627	0.627128	1.31608	0.810126	0.92406
KLi12(f)	11.8891	11.8879	11.5827	12.7185	10.326	11.6947	11.5548	11.1821	10.4048			KLi12(f)	12.5235	13.3753	13.2329	13.6253	11.685	12.3553	12.9404	12.0247	11.3479		KLi12(f)	0.634445	1.48741	1.65017	0.906776	1.35892	0.660512	1.3856	0.842503	0.943172
RbLi12(c)	9.35086	9.43768	9.04039	10.2207	8.0523	9.164	9.06774	8.60877	8.33153			RbLi12(c)	9.89833	10.7885	10.4886	11.0124	9.25149	9.74964	10.2907	9.37271	9.20008		RbLi12(c)	0.547468	1.35082	1.4482	0.79171	1.19919	0.585633	1.22298	0.763943	0.868557
RbLi12(f)	11.8273	11.8274	11.5206	12.6547	10.2714	11.6328	11.4935	11.1242	10.3514			RbLi12(f)	12.4571	13.3136	13.1622	13.556	11.6256	12.2904	12.8731	11.9656	11.295		RbLi12(f)	0.62986	1.48611	1.64164	0.901263	1.35412	0.657598	1.37964	0.841393	0.943597
CsLi12(f)	11.8195	11.8231	11.5107	12.6405	10.2738	11.6208	11.483	11.1049	10.3442			CsLi12(f)	12.4441	13.3016	13.1407	13.5351	11.6181	12.2741	12.8531	11.9423	11.282		CsLi12(f)	0.624611	1.4785	1.62998	0.894572	1.34428	0.653309	1.37009	0.837312	0.937809
LiNa12(c)	8.91869	8.80386	8.59968	9.79363	7.30711	8.73299	8.557	8.22129	7.72826			LiNa12(c)	9.59695	10.5934	10.4521	10.7927	8.85962	9.48131	10.131	9.2266	8.87884		LiNa12(c)	0.678253	1.78959	1.85247	0.999048	1.55251	0.748316	1.57399	1.00531	1.15057
LiNa12(f)	8.78706	8.70875	8.47385	9.64611	7.26054	8.58826	8.43558	8.03901	7.70439			LiNa12(f)	9.46125	10.5024	10.3159	10.6383	8.81584	9.33388	10.0055	9.04466	8.86732		LiNa12(f)	0.67419	1.79362	1.84202	0.992207	1.5553	0.745625	1.5699	1.00564	1.16293
KNa12(c)	7.82871	7.77079	7.51414	8.70977	6.41695	7.66256	7.51807	7.17773	6.94101			KNa12(c)	8.46749	9.51703	9.28041	9.65809	7.9049	8.38033	9.02588	8.15746	8.06403		KNa12(c)	0.638779	1.74624	1.76627	0.948317	1.48795	0.717773	1.50782	0.979729	1.12301
KNa12(f)	8.38818	8.29593	8.07541	9.26275	6.86942	8.20193	8.04392	7.68319	7.33584			KNa12(f)	9.05338	10.096	9.90812	10.2477	8.41348	8.94509	9.60679	8.693	8.49501		KNa12(f)	0.665195	1.80007	1.83271	0.98495	1.54406	0.74316	1.56286	1.00981	1.15917
RbNa12(c)	7.54222	7.50062	7.23427	8.4307	6.1686	7.38145	7.24843	6.91465	6.70074			RbNa12(c)	8.15804	9.20753	8.94152	9.34654	7.61349	8.07853	8.7095	7.8726	7.80937		RbNa12(c)	0.615819	1.70691	1.70725	0.915845	1.44488	0.697082	1.46107	0.957953	1.10864
RbNa12(f)	8.33471	8.24391	8.02268	9.20813	6.82138	8.14862	7.99151	7.63189	7.28479			RbNa12(f)	8.99455	10.0404	9.84338	10.1859	8.35916	8.88783	9.54595	8.63931	8.44496		RbNa12(f)	0.659845	1.79652	1.8207	0.977764	1.53778	0.739211	1.55444	1.00742	1.16017
CsNa12(f)	8.31019	8.22258	7.99743	9.17997	6.80665	8.12339	7.96757	7.61004	7.26647			CsNa12(f)	8.96403	10.009	9.80355	10.1496	8.33287	8.85727	9.5102	8.61194	8.42022		CsNa12(f)	0.653843	1.78639	1.80612	0.969607	1.52622	0.733884	1.54263	1.0019	1.15375
LiK12(f)	6.57115	6.51054	6.29453	7.55195	5.30894	6.46516	6.33383	6.165	5.77894			LiK12(f)	7.11407	8.0873	7.86382	8.38945	6.56812	7.10623	7.66058	7.06283	6.70533		LiK12(f)	0.542921	1.57677	1.56929	0.837497	1.25918	0.641068	1.32676	0.897829	0.926392
NaK12(f)	6.41701	6.33428	6.13824	7.39873	5.13258	6.32169	6.18061	6.04895	5.63232			NaK12(f)	6.96061	7.92633	7.71546	8.23939	6.39876	6.96654	7.51508	6.95534	6.56589		NaK12(f)	0.543596	1.59204	1.57722	0.840656	1.26618	0.644842	1.33447	0.906392	0.933575
RbK12(c)	6.16315	6.09361	5.88609	7.14988	4.92679	6.08075	5.94655	5.81798	5.50847			RbK12(c)	6.68967	7.66548	7.42069	7.96638	6.16728	6.71156	7.24961	6.71278	6.43819		RbK12(c)	0.526522	1.57187	1.5346	0.816499	1.24049	0.630807	1.30305	0.894804	0.929719
RbK12(f)	6.22225	6.13464	5.9461	7.20935	4.94468	6.1336	5.99198	5.85562	5.49911			RbK12(f)	6.75474	7.71286	7.49956	8.03628	6.19016	6.77003	7.30706	6.75503	6.41994		RbK12(f)	0.532483	1.57823	1.55346	0.826928	1.24548	0.636434	1.31508	0.899408	0.92083
CsK12(c)	6.05091	6.0168	5.77791	7.03928	4.8801	5.96868	5.8546	5.71312	5.4687			CsK12(c)	6.57489	7.59837	7.30279	7.85005	6.12817	6.5987	7.15526	6.61201	6.42558		CsK12(c)	0.523978	1.58156	1.52488	0.810774	1.24807	0.630015	1.30066	0.898882	0.956872
CsK12(f)	6.18578	6.09867	5.90987	7.17127	4.91498	6.09772	5.95633	5.83018	5.45297			CsK12(f)	6.71176	7.66293	7.44661	7.98901	6.14665	6.72772	7.25752	6.72192	6.3638		CsK12(f)	0.525977	1.56426	1.53674	0.817745	1.23166	0.630001	1.30119	0.891737	0.910828
LiRb12(f)	5.90895	5.88965	5.64221	6.8875	4.7585	5.80692	5.70095	5.58004	5.15395			LiRb12(f)	6.42635	7.52063	7.14581	7.68255	6.04813	6.43683	7.00619	6.49879	6.19944		LiRb12(f)	0.517404	1.63098	1.50359	0.795049	1.28963	0.629909	1.30524	0.918748	1.0455
NaRb12(f)	5.79109	5.74932	5.52419	6.76724	4.61444	5.69937	5.5847	5.49404	5.04261			NaRb12(f)	6.31146	7.40247	7.04002	7.56784	5.91841	6.33531	6.90261	6.42477	6.10327		NaRb12(f)	0.520378	1.65315	1.51583	0.800605	1.30397	0.635936	1.31791	0.930737	1.06066
KRb12(c)	5.71096	5.64322	5.44573	6.68624	4.48778	5.62027	5.49533	5.3536	5.01002			KRb12(c)	6.23502	7.30751	6.97882	7.49567	5.79528	6.26188	6.82466	6.29192	6.06064		KRb12(c)	0.524065	1.6643	1.53309	0.809432	1.3075	0.641612	1.32933	0.938318	1.05062
KRb12(f)	5.65416	5.60417	5.38786	6.62951	4.474	5.56598	5.44938	5.31575	5.01931			KRb12(f)	6.16854	7.24794	6.89177	7.4233	5.76393	6.19738	6.7565	6.24214	6.06611		KRb12(f)	0.514375	1.64377	1.5039	0.793792	1.28993	0.631403	1.30712	0.926394	1.0468
CsRb12(c)	5.50692	5.4842	5.2396	6.48305	4.39659	5.42444	5.32155	5.18182	4.96834			CsRb12(c)	6.00325	7.09435	6.69253	7.24917	5.65425	6.03815	6.58956	6.08909	6.00816		CsRb12(c)	0.496329	1.61015	1.45294	0.766122	1.25765	0.613711	1.26801	0.907268	1.03982
CsRb12(f)	5.56899	5.51973	5.30411	6.54108	4.39767	5.48054	5.36526	5.23673	4.92544			CsRb12(f)	6.07481	7.15248	6.78505	7.322	5.67536	6.10435	6.65582	6.15651	5.97179		CsRb12(f)	0.50582	1.63274	1.48094	0.780922	1.27769	0.623816	1.29055	0.919774	1.04635
LiCs12(f)	5.36969	5.3766	5.10766	6.3578	4.35364	5.28545	5.19091	5.174	4.61673			LiCs12(f)	5.80735	6.83287	6.39767	7.03707	5.47396	5.8352	6.32046	5.99698	5.55633		LiCs12(f)	0.437657	1.45627	1.29001	0.67927	1.12032	0.549745	1.12956	0.82298	0.939597
NaCs12(f)	5.26604	5.24666	5.00328	6.24807	4.21671	5.19281	5.08854	5.09843	4.52171			NaCs12(f)	5.70615	6.72186	6.30308	6.93171	5.3495	5.74753	6.22872	5.93154	5.47363		NaCs12(f)	0.440108	1.4752	1.2998	0.68364	1.13278	0.554717	1.14018	0.83311	0.951923
KCs12(c)	5.13744	5.05769	4.88168	6.09014	3.89578	4.97675	4.8559	4.70013	4.41138			KCs12(c)	5.58238	6.54098	6.20385	6.78555	5.02923	5.53795	6.00912	5.53992	5.34289		KCs12(c)	0.444949	1.48329	1.32218	0.695411	1.13345	0.561204	1.15321	0.839793	0.931513
KCs12(f)	5.11369	5.08165	4.8488	6.07488	4.04812	5.03915	4.93306	4.81454	4.42226			KCs12(f)	5.5487	6.54787	6.13806	6.75256	5.16861	5.58978	6.06373	5.64339	5.36031		KCs12(f)	0.435012	1.46621	1.28926	0.677681	1.12049	0.550632	1.13067	0.828849	0.938054
RbCs12(c)	5.07071	5.00948	4.81147	6.02586	3.81199	4.87385	4.75666	4.58052	4.35103			RbCs12(c)	5.50826	6.48665	6.10982	6.70799	4.94041	5.42813	5.89538	5.41533	5.29354		RbCs12(c)	0.437556	1.47717	1.29835	0.682133	1.12842	0.554276	1.13872	0.834811	0.942511
RbCs12(f)	5.064	5.03212	4.79943	6.02083	4.00066	4.98819	4.88323	4.77117	4.39677			RbCs12(f)	5.49725	6.50195	6.08322	6.69522	5.1234	5.53793	6.01191	5.6014	5.34452		RbCs12(f)	0.433254	1.46983	1.28379	0.674392	1.12274	0.549745	1.12868	0.830232	0.947752
																								PBE	BP86	BPBE	TPSS	B3LYP	PBE0	B3PW91	LC-ωPBE	B2PLYP
																							Minimun	0.427401	1.35082	1.26797	0.665853	1.10977	0.543683	1.1155	0.763943	0.868557		Minimun	0.427401
																							Maximun	0.678253	1.81977	1.85785	0.999276	1.57095	0.752865	1.58508	1.01986	1.18066		Maximun	1.85785

## Sheet: Table S6
Table S6. Atomization energies calculated with different exchange-correlation functionals (without empirical dispersion corrections) with the def2-SVP and def2-TZVP basis sets along with the effect of basis set increment (in eV) .
	def2-SVP												def2-TZVP											Effect of basis set increment
	Density Functional												Density Functional											Density Functional
	GGA			META-GGA	HYBRID GGA			RANGE-SEPARATED HYBRID GGA	DOUBLE HYBRID GGA				GGA			META-GGA	HYBRID GGA			RANGE-SEPARATED HYBRID GGA	DOUBLE HYBRID GGA			GGA			META-GGA	HYBRID GGA			RANGE-SEPARATED HYBRID GGA	DOUBLE HYBRID GGA
Systems	PBE	BP86	BPBE	TPSS	B3LYP	PBE0	B3PW91	LC-ωPBE	B2PLYP			Systems	PBE	BP86	BPBE	TPSS	B3LYP	PBE0	B3PW91	LC-ωPBE	B2PLYP		Systems	PBE	BP86	BPBE	TPSS	B3LYP	PBE0	B3PW91	LC-ωPBE	B2PLYP
Li13	13.4081	13.2599	13.1216	14.1827	11.6042	13.0279	12.9027	12.1341	11.522			Li13	12.4007	12.4026	12.0922	13.2197	10.8128	12.2018	12.0609	11.6386	10.8709		Li13	1.00744	0.857357	1.02939	0.962992	0.79143	0.826166	0.841739	0.495475	0.651108
Na13	9.43062	9.25664	9.13413	10.2906	7.83258	9.16173	9.0171	8.46923	8.07424			Na13	8.56842	8.47783	8.2534	9.43238	7.03565	8.37321	8.21581	7.82856	7.49971		Na13	0.862195	0.778813	0.880731	0.858258	0.796935	0.788516	0.801286	0.640673	0.574528
K13	7.00793	6.8175	6.75735	7.96192	5.55455	6.83621	6.696	6.36911	5.89157			K13	6.2759	6.18721	5.99917	7.26337	4.9937	6.18552	6.04345	5.89658	5.55222		K13	0.732022	0.630287	0.758174	0.698551	0.560844	0.650684	0.652547	0.472529	0.339347
Rb13	5.55301	5.50889	5.27917	6.51434	4.39516	5.47032	5.35203	5.21829	4.84693			Rb13	5.6048	5.55575	5.33929	6.57883	4.42854	5.51624	5.40077	5.25531	4.9802		Rb13	0.0517888	0.0468583	0.0601178	0.0644904	0.0333839	0.045925	0.048744	0.0370192	0.133272
Cs13	4.96181	4.91352	4.69584	5.90263	3.87881	4.88599	4.77538	4.67414	4.34483			Cs13	5.0144	4.98024	4.74973	5.96794	3.95318	4.93962	4.83402	4.73348	4.46988		Cs13	0.0525888	0.0667271	0.0538976	0.065304	0.0743704	0.0536364	0.0586348	0.0593368	0.125049
NaLi12(c)	12.4158	12.297	12.1199	13.1711	10.7282	12.0371	11.9239	11.1201	10.7635			NaLi12(c)	11.3255	11.35	11.0206	12.1516	9.82283	11.1201	10.9957	10.52	9.99659		NaLi12(c)	1.09034	0.947047	1.09931	1.01954	0.905326	0.91707	0.928236	0.600119	0.766865
NaLi12(f)	13.0945	12.9446	12.808	13.8812	11.307	12.7258	12.5983	11.908	11.1969			NaLi12(f)	12.0849	12.078	11.7759	12.908	10.4974	11.8867	11.7433	11.3699	10.5769		NaLi12(f)	1.00968	0.866628	1.03209	0.973245	0.809625	0.839048	0.854984	0.53817	0.619939
KLi12(c)	11.0614	11.0058	10.7715	11.8354	9.54898	10.7013	10.622	9.8397	9.63272			KLi12(c)	10.0291	10.1063	9.72483	10.8795	8.68983	9.83398	9.7384	9.25968	8.94057		KLi12(c)	1.0322	0.899478	1.04666	0.955833	0.85915	0.867365	0.88362	0.580022	0.692149
KLi12(f)	12.9014	12.7547	12.6166	13.6889	11.1258	12.5324	12.4065	11.7036	11.0189			KLi12(f)	11.8891	11.8879	11.5827	12.7185	10.326	11.6947	11.5548	11.1821	10.4048		KLi12(f)	1.01238	0.866772	1.0339	0.970352	0.799784	0.837635	0.851676	0.521469	0.614122
RbLi12(c)	10.6719	10.6251	10.3882	11.4851	9.17156	10.3296	10.2493	9.49993	9.21013			RbLi12(c)	9.35086	9.43768	9.04039	10.2207	8.0523	9.164	9.06774	8.60877	8.33153		RbLi12(c)	1.32103	1.1874	1.34781	1.26433	1.11926	1.16564	1.18159	0.891163	0.878603
RbLi12(f)	12.703	12.565	12.4161	13.4926	10.954	12.3494	12.2222	11.5852	10.8206			RbLi12(f)	11.8273	11.8274	11.5206	12.6547	10.2714	11.6328	11.4935	11.1242	10.3514		RbLi12(f)	0.875729	0.737532	0.895516	0.837886	0.68259	0.716611	0.728746	0.460907	0.46925
CsLi12(f)	12.6893	12.552	12.4016	13.4758	10.9431	12.3316	12.2052	11.5493	10.8224			CsLi12(f)	11.8195	11.8231	11.5107	12.6405	10.2738	11.6208	11.483	11.1049	10.3442		CsLi12(f)	0.869789	0.728942	0.890869	0.835244	0.669336	0.710826	0.72224	0.444391	0.478278
LiNa12(c)	9.89312	9.69365	9.6	10.7801	8.21931	9.62771	9.47008	8.95574	8.3847			LiNa12(c)	8.91869	8.80386	8.59968	9.79363	7.30711	8.73299	8.557	8.22129	7.72826		LiNa12(c)	0.974428	0.889791	1.00032	0.986463	0.912199	0.894719	0.913081	0.73445	0.656444
LiNa12(f)	9.67623	9.51051	9.38084	10.5285	8.07482	9.3968	9.25649	8.69331	8.28986			LiNa12(f)	8.78706	8.70875	8.47385	9.64611	7.26054	8.58826	8.43558	8.03901	7.70439		LiNa12(f)	0.889171	0.801762	0.906991	0.882371	0.814281	0.808548	0.820909	0.6543	0.585461
KNa12(c)	8.59669	8.45166	8.30191	9.4778	7.12213	8.37059	8.23548	7.77187	7.43373			KNa12(c)	7.82871	7.77079	7.51414	8.70977	6.41695	7.66256	7.51807	7.17773	6.94101		KNa12(c)	0.767978	0.680876	0.787773	0.768024	0.705185	0.708029	0.717419	0.594136	0.492719
KNa12(f)	9.25708	9.08015	8.96397	10.123	7.66323	8.99274	8.84762	8.31459	7.90717			KNa12(f)	8.38818	8.29593	8.07541	9.26275	6.86942	8.20193	8.04392	7.68319	7.33584		KNa12(f)	0.868891	0.784217	0.888556	0.860296	0.793811	0.79081	0.803696	0.631397	0.571337
RbNa12(c)	8.60376	8.49246	8.32977	9.50255	7.17331	8.36824	8.26087	7.75362	7.45246			RbNa12(c)	7.54222	7.50062	7.23427	8.4307	6.1686	7.38145	7.24843	6.91465	6.70074		RbNa12(c)	1.06154	0.99184	1.0955	1.07185	1.00471	0.986787	1.01244	0.838971	0.75172
RbNa12(f)	9.06494	8.89076	8.76678	9.92945	7.48654	8.81303	8.66381	8.16153	7.74543			RbNa12(f)	8.33471	8.24391	8.02268	9.20813	6.82138	8.14862	7.99151	7.63189	7.28479		RbNa12(f)	0.730229	0.646847	0.744104	0.721321	0.665162	0.664406	0.672307	0.529634	0.460635
CsNa12(f)	9.03805	8.86398	8.74091	9.90134	7.46309	8.78503	8.63693	8.13429	7.72324			CsNa12(f)	8.31019	8.22258	7.99743	9.17997	6.80665	8.12339	7.96757	7.61004	7.26647		CsNa12(f)	0.727859	0.6414	0.743481	0.721364	0.656433	0.661644	0.669358	0.524255	0.456769
LiK12(f)	7.31692	7.15263	7.06521	8.25926	5.88172	7.12382	6.99482	6.6316	6.14642			LiK12(f)	6.57115	6.51054	6.29453	7.55195	5.30894	6.46516	6.33383	6.165	5.77894		LiK12(f)	0.745769	0.642093	0.770682	0.707305	0.572779	0.658656	0.660996	0.466597	0.367482
NaK12(f)	7.16675	6.98661	6.91504	8.11999	5.7249	6.99043	6.854	6.53904	5.99157			NaK12(f)	6.41701	6.33428	6.13824	7.39873	5.13258	6.32169	6.18061	6.04895	5.63232		NaK12(f)	0.749739	0.652327	0.776799	0.721261	0.592324	0.668732	0.673385	0.490087	0.359248
RbK12(c)	6.98652	6.83511	6.7338	7.94446	5.61339	6.79893	6.67662	6.29262	5.97031			RbK12(c)	6.16315	6.09361	5.88609	7.14988	4.92679	6.08075	5.94655	5.81798	5.50847		RbK12(c)	0.823372	0.741497	0.847703	0.794581	0.686604	0.718178	0.730072	0.474638	0.461843
RbK12(f)	6.97879	6.80102	6.72803	7.92948	5.55056	6.80925	6.67277	6.34918	5.87587			RbK12(f)	6.22225	6.13464	5.9461	7.20935	4.94468	6.1336	5.99198	5.85562	5.49911		RbK12(f)	0.756541	0.666384	0.781931	0.720121	0.605877	0.675652	0.680791	0.493557	0.376758
CsK12(c)	6.93692	6.81697	6.6918	7.8991	5.62495	6.75388	6.65272	6.2633	5.98275			CsK12(c)	6.05091	6.0168	5.77791	7.03928	4.8801	5.96868	5.8546	5.71312	5.4687		CsK12(c)	0.886009	0.800167	0.913891	0.859822	0.744844	0.785194	0.798113	0.550173	0.514043
CsK12(f)	6.90022	6.71889	6.64911	7.84823	5.47025	6.73243	6.59411	6.28008	5.80426			CsK12(f)	6.18578	6.09867	5.90987	7.17127	4.91498	6.09772	5.95633	5.83018	5.45297		CsK12(f)	0.714439	0.620217	0.739244	0.67696	0.555272	0.634714	0.637781	0.449901	0.351295
LiRb12(f)	5.93793	5.90304	5.66437	6.88767	4.76675	5.82972	5.71887	5.55131	5.15035			LiRb12(f)	5.90895	5.88965	5.64221	6.8875	4.7585	5.80692	5.70095	5.58004	5.15395		LiRb12(f)	0.0289841	0.0133846	0.0221571	0.000171423	0.00824735	0.0227938	0.0179205	0.028731	0.00359444
NaRb12(f)	5.78986	5.74049	5.51521	6.74638	4.61273	5.69691	5.57861	5.46117	4.99852			NaRb12(f)	5.79109	5.74932	5.52419	6.76724	4.61444	5.69937	5.5847	5.49404	5.04261		NaRb12(f)	0.00122445	0.0088242	0.00898202	0.0208592	0.00170879	0.00246795	0.00609504	0.032867	0.0440911
KRb12(c)	5.81566	5.76553	5.54585	6.75761	4.64168	5.72333	5.60527	5.44642	5.04321			KRb12(c)	5.71096	5.64322	5.44573	6.68624	4.48778	5.62027	5.49533	5.3536	5.01002		KRb12(c)	0.104699	0.122317	0.100122	0.0713664	0.153905	0.103061	0.109947	0.0928133	0.0331935
KRb12(f)	5.708	5.65599	5.4374	6.66862	4.53306	5.61672	5.49923	5.35585	4.95068			KRb12(f)	5.65416	5.60417	5.38786	6.62951	4.474	5.56598	5.44938	5.31575	5.01931		KRb12(f)	0.053835	0.0518214	0.0495331	0.0391144	0.0590593	0.0507358	0.0498514	0.0401075	0.0686291
CsRb12(c)	5.45499	5.43455	5.18015	6.42655	4.35588	5.376	5.26971	5.13559	4.82591			CsRb12(c)	5.50692	5.4842	5.2396	6.48305	4.39659	5.42444	5.32155	5.18182	4.96834		CsRb12(c)	0.051933	0.0496528	0.0594484	0.0565043	0.0407143	0.0484311	0.0518378	0.0462325	0.142428
CsRb12(f)	5.51981	5.47445	5.24769	6.47944	4.36415	5.43697	5.31905	5.1977	4.80295			CsRb12(f)	5.56899	5.51973	5.30411	6.54108	4.39767	5.48054	5.36526	5.23673	4.92544		CsRb12(f)	0.0491821	0.0452883	0.0564172	0.0616415	0.0335227	0.0435714	0.046208	0.03903	0.122486
LiCs12(f)	5.37388	5.34383	5.11145	6.31789	4.28781	5.26998	5.16881	5.08714	4.53986			LiCs12(f)	5.36969	5.3766	5.10766	6.3578	4.35364	5.28545	5.19091	5.174	4.61673		LiCs12(f)	0.0041849	0.032769	0.00378491	0.0399116	0.0658292	0.0154716	0.0220918	0.0868598	0.0768737
NaCs12(f)	5.25332	5.20663	4.9897	6.20474	4.15855	5.16746	5.05828	5.01934	4.44051			NaCs12(f)	5.26604	5.24666	5.00328	6.24807	4.21671	5.19281	5.08854	5.09843	4.52171		NaCs12(f)	0.0127207	0.0400259	0.0135805	0.0433292	0.0581614	0.0253543	0.0302602	0.079094	0.0812028
KCs12(c)	5.2433	5.158	4.98553	6.16012	3.95078	5.03513	4.92068	4.71248	4.40124			KCs12(c)	5.13744	5.05769	4.88168	6.09014	3.89578	4.97675	4.8559	4.70013	4.41138		KCs12(c)	0.105863	0.100304	0.103858	0.069976	0.055005	0.0583845	0.0647788	0.0123479	0.0101357
KCs12(f)	5.13959	5.08496	4.8754	6.07903	4.03552	5.05325	4.94349	4.81598	4.48946			KCs12(f)	5.11369	5.08165	4.8488	6.07488	4.04812	5.03915	4.93306	4.81454	4.42226		KCs12(f)	0.0259012	0.00331146	0.0265923	0.00415497	0.0125955	0.0140948	0.0104296	0.00144485	0.067206
RbCs12(c)	5.00665	4.92984	4.74433	5.94047	3.741	4.8157	4.70596	4.52057	4.22361			RbCs12(c)	5.07071	5.00948	4.81147	6.02586	3.81199	4.87385	4.75666	4.58052	4.35103		RbCs12(c)	0.0640523	0.0796437	0.067138	0.0853931	0.0709909	0.0581559	0.050695	0.0599464	0.127424
RbCs12(f)	5.01432	4.9698	4.74857	5.9582	3.9318	4.93733	4.82797	4.71486	4.29337			RbCs12(f)	5.064	5.03212	4.79943	6.02083	4.00066	4.98819	4.88323	4.77117	4.39677		RbCs12(f)	0.0496746	0.0623218	0.0508637	0.0626238	0.0688576	0.0508582	0.0552526	0.0563084	0.103403
																								PBE	BP86	BPBE	TPSS	B3LYP	PBE0	B3PW91	LC-ωPBE	B2PLYP
																						Li-K	Minimun	0.714439	0.620217	0.739244	0.67696	0.555272	0.634714	0.637781	0.444391	0.339347		Minimun	0.339347
																							Maximun	1.32103	1.1874	1.34781	1.26433	1.11926	1.16564	1.18159	0.891163	0.878603		Maximun	1.34781
																							Difference	0.60659	0.567187	0.608563	0.587371	0.56399	0.53093	0.543805	0.446772	0.539256		Minimun	0.446772	0.161791
																																		Maximun	0.608563
																						Rb-Cs	Minimun	0.00122445	0.00331146	0.00378491	0.000171423	0.00170879	0.00246795	0.00609504	0.00144485	0.00359444		Minimun	0.000171423
																							Maximun	0.105863	0.122317	0.103858	0.0853931	0.153905	0.103061	0.109947	0.0928133	0.142428		Maximun	0.153905
																							Difference	0.104639	0.119006	0.100073	0.0852217	0.152196	0.100593	0.103852	0.0913685	0.138834		Minimun	0.0852217	0.0669747
																																		Maximun	0.152196

## Sheet: Table S7
Table S7. Atomization energies calculated with PBE and PBE0 functionals plus D3-BJ empirical dispersion corrections, with the def2-TZVP and def2-QZVPPD basis sets, along with Mean Absolute Deviations (MADs), Maximum Absolute Errors (MAEs), and Mean Signed Deviations (MSDs), compared to reference data (in eV) .
	Density Functional
	GGA		HYBRID GGA		DMC*		*Diffusion Monte Carlo (DMC) data from reference Chem. Phys. 2023, 565, 111767.
Systems	PBE	PBE(QZ)	PBE0	PBE0(QZ)	REFERENCE
Li13	13.0391	13.2603	12.859	13.0711	12.937
Na13	9.2457	8.64772	9.12608	8.60037	8.954
K13	6.81101	6.76245	6.82351	6.79924	7.048
Rb13	6.11691	6.13148	6.14638	6.1596	6.662
Cs13	5.4418	5.49163	5.48331	5.53636	6.056
NaLi12(c)	11.939	12.0989	11.7596	11.909	11.978
NaLi12(f)	12.7273	12.8958	12.5523	12.7195	12.669
KLi12(c)	10.6237	10.8723	10.4611	10.7002	10.99
KLi12(f)	12.5235	12.7239	12.3553	12.5491	12.493
RbLi12(c)	9.89833	10.0306	9.74964	9.86535	10.389
RbLi12(f)	12.4571	12.6525	12.2904	12.4775	12.398
CsLi12(f)	12.4441	12.6549	12.2741	12.4792	12.496
LiNa12(c)	9.59695	9.16299	9.48131	9.09894	9.313
LiNa12(f)	9.46125	8.93697	9.33388	8.86126	9.208
KNa12(c)	8.46749	8.05519	8.38033	8.01278	8.433
KNa12(f)	9.05338	8.52464	8.94509	8.46738	8.709
RbNa12(c)	8.15804	7.67922	8.07853	7.63405	8.207
RbNa12(f)	8.99455	8.46434	8.88783	8.40685	8.775
CsNa12(f)	8.96403	8.45907	8.85727	8.40201	8.739
LiK12(f)	7.11407	7.08113	7.10623	7.09536	7.379
NaK12(f)	6.96061	6.88768	6.96654	6.9201	7.227
RbK12(c)	6.68967	6.62675	6.71156	6.66219	6.969
RbK12(f)	6.75474	6.70751	6.77003	6.74406	7.004
CsK12(c)	6.57489	6.5115	6.5987	6.54795	6.761
CsK12(f)	6.71176	6.67169	6.72772	6.70924	6.896
LiRb12(f)	6.42635	6.44679	6.43683	6.45439	6.958
NaRb12(f)	6.31146	6.29314	6.33531	6.31916	6.839
KRb12(c)	6.23502	6.24318	6.26188	6.27179	6.699
KRb12(f)	6.16854	6.17715	6.19738	6.20571	6.703
CsRb12(c)	6.00325	6.01806	6.03815	6.05288	6.673
CsRb12(f)	6.07481	6.09201	6.10435	6.12075	6.642
LiCs12(f)	5.80735	5.86844	5.8352	5.89975	6.324
NaCs12(f)	5.70615	5.73389	5.74753	5.78352	6.225
KCs12(c)	5.58238	5.62671	5.53795	5.66412	6.007
KCs12(f)	5.5487	5.5913	5.58978	5.63647	5.983
RbCs12(c)	5.50826	5.55975	5.42813	5.48678	6.042
RbCs12(f)	5.49725	5.54583	5.53793	5.58953	6.111
	Density Functional
	GGA
	PBE	PBE(QZ)	PBE0	PBE0(QZ)
SD	2.42438	2.45616	2.34836	2.37657
Absolute deviations
	Density Functional
	GGA
Systems	PBE	PBE(QZ)	PBE0	PBE0(QZ)
Li13	0.102065	0.323312	0.0779921	0.134143
Na13	0.291705	0.306284	0.172076	0.353629
K13	0.236986	0.285553	0.224494	0.248757
Rb13	0.545091	0.530523	0.515623	0.502399
Cs13	0.614196	0.564369	0.572692	0.519641
NaLi12(c)	0.0390057	0.120927	0.218423	0.0689993
NaLi12(f)	0.0583333	0.226815	0.116749	0.0505077
KLi12(c)	0.366288	0.1177	0.528892	0.289833
KLi12(f)	0.0305086	0.230867	0.137739	0.0560588
RbLi12(c)	0.490669	0.358401	0.639363	0.523653
RbLi12(f)	0.0591244	0.254528	0.107599	0.0795101
CsLi12(f)	0.0518847	0.158881	0.221868	0.0168219
LiNa12(c)	0.283945	0.150008	0.168305	0.214063
LiNa12(f)	0.253252	0.271031	0.125882	0.346737
KNa12(c)	0.0344908	0.377811	0.0526656	0.420218
KNa12(f)	0.344379	0.184363	0.236089	0.241615
RbNa12(c)	0.0489577	0.527783	0.128468	0.572946
RbNa12(f)	0.219551	0.310657	0.112831	0.368147
CsNa12(f)	0.225032	0.279925	0.118271	0.33699
LiK12(f)	0.264932	0.297872	0.272771	0.283636
NaK12(f)	0.266391	0.339319	0.260465	0.306901
RbK12(c)	0.279332	0.342252	0.257444	0.306808
RbK12(f)	0.249264	0.296487	0.233967	0.259936
CsK12(c)	0.186114	0.249497	0.1623	0.213052
CsK12(f)	0.18424	0.224312	0.168281	0.186762
LiRb12(f)	0.531646	0.511211	0.521167	0.503606
NaRb12(f)	0.527537	0.54586	0.50369	0.519842
KRb12(c)	0.463975	0.455821	0.437119	0.427209
KRb12(f)	0.534463	0.525846	0.505618	0.497289
CsRb12(c)	0.669747	0.654943	0.634853	0.620116
CsRb12(f)	0.567188	0.549994	0.537646	0.521247
LiCs12(f)	0.516649	0.455559	0.488802	0.424249
NaCs12(f)	0.518851	0.49111	0.477473	0.441482
KCs12(c)	0.424615	0.380288	0.469049	0.342885
KCs12(f)	0.434296	0.391701	0.393217	0.346527
RbCs12(c)	0.533738	0.482254	0.613872	0.555218
RbCs12(f)	0.613747	0.565169	0.573066	0.52147
	Density Functional
	GGA
	PBE	PBE(QZ)	PBE0	PBE0(QZ)
MAD	0.326005	0.36052	0.323968	0.34116
MAE	0.669747	0.654943	0.639363	0.620116
SD(MAD)	0.194177	0.14179	0.187513	0.163891
Signed deviations
	Density Functional
	GGA
Systems	PBE	PBE(QZ)	PBE0	PBE0(QZ)
Li13	0.102065	0.323312	-0.0779921	0.134143
Na13	0.291705	-0.306284	0.172076	-0.353629
K13	-0.236986	-0.285553	-0.224494	-0.248757
Rb13	-0.545091	-0.530523	-0.515623	-0.502399
Cs13	-0.614196	-0.564369	-0.572692	-0.519641
NaLi12(c)	-0.0390057	0.120927	-0.218423	-0.0689993
NaLi12(f)	0.0583333	0.226815	-0.116749	0.0505077
KLi12(c)	-0.366288	-0.1177	-0.528892	-0.289833
KLi12(f)	0.0305086	0.230867	-0.137739	0.0560588
RbLi12(c)	-0.490669	-0.358401	-0.639363	-0.523653
RbLi12(f)	0.0591244	0.254528	-0.107599	0.0795101
CsLi12(f)	-0.0518847	0.158881	-0.221868	-0.0168219
LiNa12(c)	0.283945	-0.150008	0.168305	-0.214063
LiNa12(f)	0.253252	-0.271031	0.125882	-0.346737
KNa12(c)	0.0344908	-0.377811	-0.0526656	-0.420218
KNa12(f)	0.344379	-0.184363	0.236089	-0.241615
RbNa12(c)	-0.0489577	-0.527783	-0.128468	-0.572946
RbNa12(f)	0.219551	-0.310657	0.112831	-0.368147
CsNa12(f)	0.225032	-0.279925	0.118271	-0.33699
LiK12(f)	-0.264932	-0.297872	-0.272771	-0.283636
NaK12(f)	-0.266391	-0.339319	-0.260465	-0.306901
RbK12(c)	-0.279332	-0.342252	-0.257444	-0.306808
RbK12(f)	-0.249264	-0.296487	-0.233967	-0.259936
CsK12(c)	-0.186114	-0.249497	-0.1623	-0.213052
CsK12(f)	-0.18424	-0.224312	-0.168281	-0.186762
LiRb12(f)	-0.531646	-0.511211	-0.521167	-0.503606
NaRb12(f)	-0.527537	-0.54586	-0.50369	-0.519842
KRb12(c)	-0.463975	-0.455821	-0.437119	-0.427209
KRb12(f)	-0.534463	-0.525846	-0.505618	-0.497289
CsRb12(c)	-0.669747	-0.654943	-0.634853	-0.620116
CsRb12(f)	-0.567188	-0.549994	-0.537646	-0.521247
LiCs12(f)	-0.516649	-0.455559	-0.488802	-0.424249
NaCs12(f)	-0.518851	-0.49111	-0.477473	-0.441482
KCs12(c)	-0.424615	-0.380288	-0.469049	-0.342885
KCs12(f)	-0.434296	-0.391701	-0.393217	-0.346527
RbCs12(c)	-0.533738	-0.482254	-0.613872	-0.555218
RbCs12(f)	-0.613747	-0.565169	-0.573066	-0.52147
	Density Functional
	GGA
	PBE	PBE(QZ)	PBE0	PBE0(QZ)
MSD	-0.223173	-0.289421	-0.273511	-0.32385
SD(MSD)	0.306884	0.257516	0.255555	0.195885

## Sheet: Table S8
Table S8. Atomization energies calculated with PBE functional plus D3 and D3-BJ empirical dispersion corrections, with the def2-TZVP basis set, along with Mean Absolute Deviations (MADs), Maximum Absolute Errors (MAEs), and Mean Signed Deviations (MSDs), compared to reference data (in eV) .
	Density Functional
	GGA				DMC*		*Diffusion Monte Carlo (DMC) data from reference Chem. Phys. 2023, 565, 111767.
Systems	PBE(D3-BJ)	PBE(D3)	PBE(D4)	PBE(VV10)	REFERENCE
Li13	13.0391	12.6318	12.7102	12.8413	12.937
Na13	9.2457	9.27254	8.95441	9.03109	8.954
K13	6.81101	6.95245	6.61815	6.7375	7.048
Rb13	6.11691	6.32158	5.94763	6.0481	6.662
Cs13	5.4418	5.63838	5.34121	5.45918	6.056
NaLi12(c)	11.939	11.5937	11.6106	11.7633	11.978
NaLi12(f)	12.7273	12.3415	12.3932	12.5279	12.669
KLi12(c)	10.6237	10.3012	10.3155	10.4539	10.99
KLi12(f)	12.5235	12.1517	12.1988	12.3333	12.493
RbLi12(c)	9.89833	9.64612	9.62367	9.78129	10.389
RbLi12(f)	12.4571	12.0902	12.1364	12.2716	12.398
CsLi12(f)	12.4441	12.0787	12.127	12.2642	12.496
LiNa12(c)	9.59695	9.55393	9.31723	9.38666	9.313
LiNa12(f)	9.46125	9.44357	9.16574	9.24703	9.208
KNa12(c)	8.46749	8.54231	8.1974	8.27991	8.433
KNa12(f)	9.05338	9.10317	8.7659	8.85299	8.709
RbNa12(c)	8.15804	8.23641	7.90648	7.98919	8.207
RbNa12(f)	8.99455	9.05319	8.71335	8.79897	8.775
CsNa12(f)	8.96403	9.02014	8.68563	8.77596	8.739
LiK12(f)	7.11407	7.21714	6.91889	7.02878	7.379
NaK12(f)	6.96061	7.10012	6.76798	6.87827	7.227
RbK12(c)	6.68967	6.82226	6.50373	6.6167	6.969
RbK12(f)	6.75474	6.89943	6.56738	6.68375	7.004
CsK12(c)	6.57489	6.66841	6.35387	6.49908	6.761
CsK12(f)	6.71176	6.85534	6.52532	6.64763	6.896
LiRb12(f)	6.42635	6.57847	6.25004	6.34989	6.958
NaRb12(f)	6.31146	6.50301	6.13554	6.23444	6.839
KRb12(c)	6.23502	6.4364	6.10736	6.16206	6.699
KRb12(f)	6.16854	6.36621	5.99281	6.0986	6.703
CsRb12(c)	6.00325	6.18425	5.85703	5.94802	6.673
CsRb12(f)	6.07481	6.27916	5.90791	6.01165	6.642
LiCs12(f)	5.80735	5.9528	5.6744	5.81046	6.324
NaCs12(f)	5.70615	5.88651	5.57364	5.71035	6.225
KCs12(c)	5.58238	5.77392	5.46629	5.59089	6.007
KCs12(f)	5.5487	5.73445	5.44158	5.55933	5.983
RbCs12(c)	5.50826	5.71662	5.40619	5.52118	6.042
RbCs12(f)	5.49725	5.69151	5.39605	5.50871	6.111
	Density Functional
	GGA
	PBE(D3-BJ)	PBE(D3)	PBE(D4)	PBE(VV10)
SD	2.42438	2.22388	2.35232	2.35892
Absolute deviations
	Density Functional
	GGA
Systems	PBE(D3-BJ)	PBE(D3)	PBE(D4)	PBE(VV10)
Li13	0.102065	0.305247	0.226844	0.0956737
Na13	0.291705	0.318545	0.0004078	0.0770878
K13	0.236986	0.0955539	0.429848	0.3105
Rb13	0.545091	0.340423	0.714375	0.613905
Cs13	0.614196	0.417623	0.714788	0.596823
NaLi12(c)	0.0390057	0.384303	0.367376	0.214671
NaLi12(f)	0.0583333	0.327543	0.275821	0.141091
KLi12(c)	0.366288	0.688838	0.674496	0.536073
KLi12(f)	0.0305086	0.34133	0.294224	0.159652
RbLi12(c)	0.490669	0.742875	0.765327	0.607714
RbLi12(f)	0.0591244	0.307751	0.261589	0.126359
CsLi12(f)	0.0518847	0.417291	0.368963	0.231798
LiNa12(c)	0.283945	0.240934	0.00422569	0.0736627
LiNa12(f)	0.253252	0.235568	0.0422553	0.0390337
KNa12(c)	0.0344908	0.10931	0.235604	0.153092
KNa12(f)	0.344379	0.394165	0.0569028	0.143993
RbNa12(c)	0.0489577	0.0294071	0.30052	0.21781
RbNa12(f)	0.219551	0.278191	0.0616489	0.0239679
CsNa12(f)	0.225032	0.281139	0.0533731	0.0369582
LiK12(f)	0.264932	0.161863	0.460114	0.350219
NaK12(f)	0.266391	0.126877	0.459025	0.348734
RbK12(c)	0.279332	0.14674	0.465273	0.352302
RbK12(f)	0.249264	0.104567	0.43662	0.320251
CsK12(c)	0.186114	0.0925882	0.407126	0.26192
CsK12(f)	0.18424	0.0406555	0.370684	0.248369
LiRb12(f)	0.531646	0.379534	0.707956	0.608106
NaRb12(f)	0.527537	0.33599	0.703457	0.604561
KRb12(c)	0.463975	0.2626	0.591638	0.536943
KRb12(f)	0.534463	0.336791	0.710186	0.604402
CsRb12(c)	0.669747	0.488749	0.815966	0.724979
CsRb12(f)	0.567188	0.362838	0.734095	0.630347
LiCs12(f)	0.516649	0.371203	0.649595	0.51354
NaCs12(f)	0.518851	0.338489	0.651363	0.514646
KCs12(c)	0.424615	0.233079	0.540706	0.416108
KCs12(f)	0.434296	0.24855	0.541422	0.423667
RbCs12(c)	0.533738	0.325378	0.635806	0.520817
RbCs12(f)	0.613747	0.419487	0.714947	0.602293
	Density Functional
	GGA
	PBE(D3-BJ)	PBE(D3)	PBE(D4)	PBE(VV10)
MAD	0.326005	0.298163	0.444448	0.350867
MAE	0.669747	0.742875	0.815966	0.724979
SD(MAD)	0.194177	0.151989	0.242958	0.210294
Signed deviations
	Density Functional
	GGA
Systems	PBE(D3-BJ)	PBE(D3)	PBE(D4)	PBE(VV10)
Li13	0.102065	-0.305247	-0.226844	-0.0956737
Na13	0.291705	0.318545	0.0004078	0.0770878
K13	-0.236986	-0.0955539	-0.429848	-0.3105
Rb13	-0.545091	-0.340423	-0.714375	-0.613905
Cs13	-0.614196	-0.417623	-0.714788	-0.596823
NaLi12(c)	-0.0390057	-0.384303	-0.367376	-0.214671
NaLi12(f)	0.0583333	-0.327543	-0.275821	-0.141091
KLi12(c)	-0.366288	-0.688838	-0.674496	-0.536073
KLi12(f)	0.0305086	-0.34133	-0.294224	-0.159652
RbLi12(c)	-0.490669	-0.742875	-0.765327	-0.607714
RbLi12(f)	0.0591244	-0.307751	-0.261589	-0.126359
CsLi12(f)	-0.0518847	-0.417291	-0.368963	-0.231798
LiNa12(c)	0.283945	0.240934	0.00422569	0.0736627
LiNa12(f)	0.253252	0.235568	-0.0422553	0.0390337
KNa12(c)	0.0344908	0.10931	-0.235604	-0.153092
KNa12(f)	0.344379	0.394165	0.0569028	0.143993
RbNa12(c)	-0.0489577	0.0294071	-0.30052	-0.21781
RbNa12(f)	0.219551	0.278191	-0.0616489	0.0239679
CsNa12(f)	0.225032	0.281139	-0.0533731	0.0369582
LiK12(f)	-0.264932	-0.161863	-0.460114	-0.350219
NaK12(f)	-0.266391	-0.126877	-0.459025	-0.348734
RbK12(c)	-0.279332	-0.14674	-0.465273	-0.352302
RbK12(f)	-0.249264	-0.104567	-0.43662	-0.320251
CsK12(c)	-0.186114	-0.0925882	-0.407126	-0.26192
CsK12(f)	-0.18424	-0.0406555	-0.370684	-0.248369
LiRb12(f)	-0.531646	-0.379534	-0.707956	-0.608106
NaRb12(f)	-0.527537	-0.33599	-0.703457	-0.604561
KRb12(c)	-0.463975	-0.2626	-0.591638	-0.536943
KRb12(f)	-0.534463	-0.336791	-0.710186	-0.604402
CsRb12(c)	-0.669747	-0.488749	-0.815966	-0.724979
CsRb12(f)	-0.567188	-0.362838	-0.734095	-0.630347
LiCs12(f)	-0.516649	-0.371203	-0.649595	-0.51354
NaCs12(f)	-0.518851	-0.338489	-0.651363	-0.514646
KCs12(c)	-0.424615	-0.233079	-0.540706	-0.416108
KCs12(f)	-0.434296	-0.24855	-0.541422	-0.423667
RbCs12(c)	-0.533738	-0.325378	-0.635806	-0.520817
RbCs12(f)	-0.613747	-0.419487	-0.714947	-0.602293
	Density Functional
	GGA
	PBE(D3-BJ)	PBE(D3)	PBE(D4)	PBE(VV10)
MSD	-0.223173	-0.196148	-0.441121	-0.329531
SD(MSD)	0.306884	0.271159	0.248947	0.242363

## Sheet: Table S9
Table S9. Atomization energies per atom calculated with PBE plus D3-BJ empirical dispersion corrections and different basis sets along with Mean Absolute Deviations (MADs) and Mean Signed Deviations (MSDs) compared to W3X-L reference data (in meV).
			PBE						REFERENCE(W3X-L)*			* W3X-L data from reference J. Chem. Theory Comput. 2024, 20, 10491–10506.
Cluster	Structure	Multiplicity	def2-TZVPP	def2-QZVPP	cc-pVTZ	cc-pVQZ	aug-cc-pVTZ	aug-cc-pVQZ	Composite
Li4	Sym-Linear	1	478.158	480.623	486.032	489.235	487.968	490.981	519
		3	391.069	400.371	405.141	407.892	412.346	410.845	387
	Linear	1	479.854	484.173	488.687	492.551	490.819	493.98	535
		3	390.393	398.982	403.932	406.345	406.245	409.172	388
	Rhomboid	1	658.834	673.99	678.347	682.732	680.427	684.778	753
		3	582.45	602.103	606.774	610.464	608.603	613.103	621
Li5	Linear	2	490.043	493.814	499.346	502.565	501.605	504.554	511
		4	358.253	368.678	373.182	375.534	376.1	378.787	343
	W	2	714.327	730.331	735.689	739.393	737.548	741.985	772
		4	521.778	548.117	553.417	558.013	555.522	560.433	544
	TBP	2	748.388	766.607	771.692	776.871	773.678	778.648	801
		4	725.391	748.851	753.855	759.218	755.592	761.204	754
				Absolute deviation (Calc-Ref)
Cluster	Structure	Multiplicity	def2-TZVPP	def2-QZVPP	cc-pVTZ	cc-pVQZ	aug-cc-pVTZ	aug-cc-pVQZ
Li4	Sym-Linear	1	40.8421	38.3768	32.9682	29.7649	31.0315	28.0194
		3	4.06892	13.3707	18.1413	20.8915	25.3458	23.8452
	Linear	1	55.1455	50.8266	46.3132	42.4493	44.1806	41.0201
		3	2.39343	10.9823	15.9324	18.3446	18.2453	21.1717
	Rhomboid	1	94.1656	79.0103	74.6527	70.2684	72.5731	68.2223
		3	38.5502	18.8971	14.2258	10.5362	12.3973	7.8968
Li5	Linear	2	20.9572	17.1864	11.6541	8.43511	9.39508	6.44606
		4	15.2528	25.6775	30.1824	32.5339	33.1004	35.7871
	W	2	57.6733	41.6689	36.3113	32.6069	34.4517	30.0154
		4	22.2216	4.11715	9.41657	14.0134	11.5215	16.4335
	TBP	2	52.6124	34.3931	29.3081	24.1295	27.3223	22.3521
		4	28.6086	5.14869	0.145317	5.21777	1.59231	7.2041
			def2-TZVPP	def2-QZVPP	cc-pVTZ	cc-pVQZ	aug-cc-pVTZ	aug-cc-pVQZ
		MAD	36.041	28.3046	26.6043	25.766	26.7631	25.7011
				Signed Deviation (Calc-Ref)
Cluster	Structure	Multiplicity	def2-TZVPP	def2-QZVPP	cc-pVTZ	cc-pVQZ	aug-cc-pVTZ	aug-cc-pVQZ
Li4	Sym-Linear	1	-40.8421	-38.3768	-32.9682	-29.7649	-31.0315	-28.0194
		3	4.06892	13.3707	18.1413	20.8915	25.3458	23.8452
	Linear	1	-55.1455	-50.8266	-46.3132	-42.4493	-44.1806	-41.0201
		3	2.39343	10.9823	15.9324	18.3446	18.2453	21.1717
	Rhomboid	1	-94.1656	-79.0103	-74.6527	-70.2684	-72.5731	-68.2223
		3	-38.5502	-18.8971	-14.2258	-10.5362	-12.3973	-7.8968
Li5	Linear	2	-20.9572	-17.1864	-11.6541	-8.43511	-9.39508	-6.44606
		4	15.2528	25.6775	30.1824	32.5339	33.1004	35.7871
	W	2	-57.6733	-41.6689	-36.3113	-32.6069	-34.4517	-30.0154
		4	-22.2216	4.11715	9.41657	14.0134	11.5215	16.4335
	TBP	2	-52.6124	-34.3931	-29.3081	-24.1295	-27.3223	-22.3521
		4	-28.6086	-5.14869	-0.145317	5.21777	1.59231	7.2041
			def2-TZVPP	def2-QZVPP	cc-pVTZ	cc-pVQZ	aug-cc-pVTZ	aug-cc-pVQZ
		MSD	-32.4218	-19.28	-14.3255	-10.5991	-11.7955	-8.29421
